# Supplementary material for: Machine learning for medical imaging: methodological failures and recommendations for the future
Source: NPJ Digit Med. 2022 Apr 12;5:48. doi: 10.1038/s41746-022-00592-y (PMC9005663; doi:10.1038/s41746-022-00592-y)
Supplement: Supplementary file 2 — LaTeX source files [file 41746_2022_592_MOESM2_ESM.zip]

Archive with 61 entries (61 files):
- Makefile
- appendix_challenges.tex
- appendix_metanalysis.tex
- appendix_popularity.tex
- appendix_testing.tex
- bib_refs_public.bib
- diff-with-original-submission.pdf
- draft/IEEEtrantools.sty
- draft/_notes.tex
- draft/cover.tex
- draft/draft_notes.tex
- draft/draft_unsorted.tex
- draft/removed.tex
- draft/table_papers.tex
- figures/2021-prostate_hist.pdf
- figures/2021-rsna-intracranial_hist.pdf
- figures/2021-rsna-pneumonia_hist.pdf
- figures/2021-siim-covid19_hist.pdf
- figures/alzheimer_fig.eps
- figures/alzheimer_fig.pdf
- figures/alzheimer_fig.tex
- figures/data-science-bowl-2017_hist.pdf
- figures/kaggle_fig.eps
- figures/kaggle_fig.pdf
- figures/kaggle_fig.tex
- figures/learncurves_101.pdf
- figures/lung_nodule_08computing.png
- figures/lung_nodule_11medical.png
- figures/mlsp-2014-mri_hist.pdf
- figures/performance_vs_subjects.eps
- figures/performance_vs_subjects.pdf
- figures/performance_vs_subjects_time.eps
- figures/performance_vs_subjects_time.pdf
- figures/performance_vs_year.eps
- figures/performance_vs_year.pdf
- figures/publication_counts.eps
- figures/publication_counts.pdf
- figures/sample_size.jpg
- figures/siim-acr-pneumothorax-segmentation_hist.pdf
- figures/subjects_vs_year.eps
- figures/subjects_vs_year.pdf
- figures/ultrasound-nerve-segmentation_hist.pdf
- paper.bbl
- paper.tex
- sec_0_intro.tex
- sec_0_samplesize.tex
- sec_1_bias.tex
- sec_1_data_limitations.tex
- sec_1_disconnect.tex
- sec_2_baselines.tex
- sec_2_evalerror.tex
- sec_2_metrics.tex
- sec_2_redefine_eval.tex
- sec_2_significance.tex
- sec_2_validation.tex
- sec_3_clarity.tex
- sec_3_improve_norms.tex
- sec_3_optimizing.tex
- sec_figures.tex
- supplementary_information.tex
- xc.sty
