# Supplementary material for: Machine learning for medical imaging: methodological failures and recommendations for the future
Source: NPJ Digit Med. 2022 Apr 12;5:48. doi: 10.1038/s41746-022-00592-y (PMC9005663; doi:10.1038/s41746-022-00592-y)
Supplement: Supplementary file 2 — LaTeX source files [file 41746_2022_592_MOESM2_ESM.zip › Makefile]

scripts := $(wildcard experiments/simulations/*.py)

.PHONY: paper.pdf all

all: paper.pdf diff-with-original-submission.pdf

paper.pdf: paper.tex
	latexmk -f -pdf -pdflatex="pdflatex -interaction=nonstopmode" -use-make $<

diff: diff-with-original-submission.pdf

diff-with-original-submission.pdf: diff-with-original-submission.tex
	latexmk -f -pdf -pdflatex="pdflatex -interaction=nonstopmode" -use-make $<

diff-with-original-submission.tex: paper.tex
	rm -f paper-diffa495b053535884c7bccd1fcd6e6e8de805684bb5-HEAD.tex
	latexdiff-git --flatten -r a495b053535884c7bccd1fcd6e6e8de805684bb5 -r HEAD $<
	mv paper-diffa495b053535884c7bccd1fcd6e6e8de805684bb5-HEAD.tex $@
