# Supplementary material for: Machine learning for medical imaging: methodological failures and recommendations for the future
Source: NPJ Digit Med. 2022 Apr 12;5:48. doi: 10.1038/s41746-022-00592-y (PMC9005663; doi:10.1038/s41746-022-00592-y)
Supplement: Supplementary file 2 — LaTeX source files [file 41746_2022_592_MOESM2_ESM.zip › appendix_challenges.tex]

We selected 8 medical-imaging challenges from Kaggle, which allows
efficient retrieval of public and private leaderboard scores. In July
2021, there were around 15 medical-imaging challenges available, of which we selected four based on their varying focus (classification or segmentation) and incentives. 
Table \ref{tab:kaggle} gives details on the challenges we use
to compare performance gains to evaluation noise.

For each competition, we looked at the public and private leaderboards, extracting the following information:
\begin{itemize}
    \item Differences $d_i$, defined by the difference of the $i$-th algorithm between the public and private leaderboard
    \item Distribution of $d_i$'s per competition, its mean and standard deviation 
    \item The interval $t_{10}$, defined by the difference between the best algorithm, and the ``top 10\%'' algorithm
\end{itemize}


\begin{table*}
\tiny
    \centering
    \begin{tabular}{p{5cm} p{6cm} l l l}
        Description & URL & Incentive & Test size & Entries \\
        \hline
        
         Lung cancer detection in CT scans &
\url{https://www.kaggle.com/c/data-science-bowl-2017} & 1M USD & max 1K & 394 \\
         
        Schizophrenia classification in MR scans &  \url{https://www.kaggle.com/c/mlsp-2014-mri/overview} & Publications & 120 & 313 \\
         
         Lung pneumothorax segmentation in X-rays & \url{https://www.kaggle.com/c/siim-acr-pneumothorax-segmentation} & 30K USD & max 6K & 350 \\
         
         Nerve segmentation in ultrasound images & \url{https://www.kaggle.com/c/ultrasound-nerve-segmentation} & 100K USD & 5.5K & 922 \\

	 Intracranial hemorrhage detection in CT images &
\url{https://www.kaggle.com/c/rsna-intracranial-hemorrhage-detection} &
15K USD & 120K & 2\,553\\

	Prostate cancer grade assessment &
\url{https://www.kaggle.com/c/prostate-cancer-grade-assessment} & 25K USD
&  1K & 19\,723 \\

	COVID-19 abnormalities location on chest radiographs &
\url{https://www.kaggle.com/c/siim-covid19-detection} & 100K USD & 1\,200
& 32\,307 \\
         
	Pneumonia detection from chest radiographs &
\url{https://www.kaggle.com/c/rsna-pneumonia-detection-challenge} & 

30K USD & 3\,00 & 2\,001
    \end{tabular}
    \caption{Details of Kaggle challenges used for our analysis. The test size shows the number of test images provided, and the number of entries corresponds to the number of results on the private leaderboard.}
    \label{tab:kaggle}
\end{table*}
