# Supplementary material for: Machine learning for medical imaging: methodological failures and recommendations for the future
Source: NPJ Digit Med. 2022 Apr 12;5:48. doi: 10.1038/s41746-022-00592-y (PMC9005663; doi:10.1038/s41746-022-00592-y)
Supplement: Supplementary file 2 — LaTeX source files [file 41746_2022_592_MOESM2_ESM.zip › appendix_metanalysis.tex]

While the sample size of studies increases with time, there is a wide
variability. We run a multivariable regression analysis, to separate out
the effect of sample size of the study and publication date on reported
prediction accuracy. Table \ref{tab:regression} gives the corresponding
estimated normalized coefficients, confidence intervals, and p-values. It
confirms what is visible in Fig. 1c: for a given
publication date, studies with larger sample sizes report lower
prediction accuracy. Publication time, on the other hand, is associated
with an improvement in prediction accuracy.

That reported prediction accuracy decreased with study sample size has
already been reported\cite{varoquaux2018cross}. There are multiple
reasons that can explain such a finding. First, larger cohorts tend to be
more heterogeneous, and thus lead to harder prediction tasks. Second,
the smaller the cohort, the smaller the test set; as a result, it is more
likely that a good prediction accuracy is observed by chance, due to
sampling error on the test set. This good prediction accuracy would
however be misleading, as it would not reflect an actual generalization
capacity to new data. 

\begin{table}
\begin{minipage}{.4\linewidth}
    \caption{\textbf{Regression analysis of published accuracy as a
function of sample size and publication year}\label{tab:regression}}
\end{minipage}%
\hfill%
\begin{minipage}{.55\linewidth}\small
    \begin{tabular}{l|r|rcr|r}
		  &   coef  & \multicolumn{3}{c|}{Confidence interval} & p value \\
    \hline                                                                      
    \hline                                                                      
    \multicolumn{3}{l}{pMCI vs sMCI ($n=166$)}\\
    log(subjects) & -0.0352 & -0.059  & --- & -0.012                &  0.004  \\
    Year          &  0.0074 &  0.002  & --- &  0.012                &  0.004  \\
    \hline                                                                      
    \multicolumn{3}{l}{AD vs HC ($n=86$)} \\                
    log(subjects) & -0.0188 & -0.037  & --- & -0.000                &  0.047  \\
    Year          &  0.0024 & -0.002  & --- &  0.006                &  0.224  \\
    \end{tabular}
\end{minipage}%
\end{table}
