# Supplementary material for: Machine learning for medical imaging: methodological failures and recommendations for the future
Source: NPJ Digit Med. 2022 Apr 12;5:48. doi: 10.1038/s41746-022-00592-y (PMC9005663; doi:10.1038/s41746-022-00592-y)
Supplement: Supplementary file 2 — LaTeX source files [file 41746_2022_592_MOESM2_ESM.zip › appendix_popularity.tex]

We give here the methodological details behind Fig. 2.
To assess relative popularity of studies on breast versus lung cancer in 
medical and AI research, we quantify the prevalence of these topics in
the corresponding  
literature. For this, we use the
Dimensions.AI app\cite{mori2018dimensions}, querying the titles and
abstracts of papers, with the following two queries:
\begin{itemize}
    \item lung AND (tumor OR nodule) AND (scan OR image)
    \item breast AND (tumor OR nodule) AND (scan OR image)
\end{itemize}
We do this for two categories, which are the largest subcategories within top-level categories ``medical sciences'' and ``information computing'': 
\begin{itemize}
    \item 1112 Oncology and Carcinogenesis
    \item 0801 Artificial Intelligence and Image Processing
\end{itemize}
We then normalize the number of papers per year, by the total number of
papers for the ``cancer AND (scan OR image)'' query in the respective
categories (1112 Oncology or 0801 AI). 
