# Supplementary material for: Machine learning for medical imaging: methodological failures and recommendations for the future
Source: NPJ Digit Med. 2022 Apr 12;5:48. doi: 10.1038/s41746-022-00592-y (PMC9005663; doi:10.1038/s41746-022-00592-y)
Supplement: Supplementary file 2 — LaTeX source files [file 41746_2022_592_MOESM2_ESM.zip › appendix_testing.tex]

There is no one-size-fit-all testing procedures for machine learning classifiers. However, in this section we provide some recommendations on what to (not) do via an illustrative example. 

Suppose we are interested in detecting cancer from lung images. Given a dataset of healthy and cancerous images, and a performance metric of interest --such as accuracy-- how can we design statistically-sound evaluation of a classifier? There are several different underlying questions that call for different methods. 


\subsubsection{Evaluating a prediction rule}

The first question that we might be interested in is: given a prediction rule how well does it perform? The prediction rule can be independent of the images, or it can come from the output of a classifier trained on the data. In both settings, evidence for
clinical application of the prediction rule, for instance as required by regulatory agencies, calls for statistical evaluation. 

For evaluating the prediction rule we can use confidence intervals or null-hypothesis testing. For this we need test data, which (in machine learning) is often a held-out part of the existing dataset, or new data --external validation. The size of
the test set then determines the statistical power: the confidence errors on the measure of the prediction performance and the effect size that can
be detected. The test set should be large enough, for example too small test sets lead to large error bars of the estimated
prediction performance\cite{varoquaux2018cross}. Riley \emph{et al}\cite{riley2021minimum} give recommendations on minimum sample sizes for various performance metrics.

\label{sec:eval_rule}

\subsubsection{Evaluation of a machine-learning procedure}

Another question we might be interested in is to evaluate a machine-learning
procedure. Unlike a prediction rule, by \emph{machine-learning procedure}
we refer the full process of starting from training data, extracting a
prediction rule, and using it to classify test images as healthy or cancerous. This question is often of interest in machine-learning research, or if we want to retrain an existing prediction rule on new data.
%
Here we need different evaluation techniques because the  machine-learning procedure has several uncontrolled sources of variance, such as the training set or random initialization \cite{bouthillier2021accounting}.  For
machine-learning research, conclusions on a given procedure should not be driven by the choice of particularly favorable training set if we cannot expect similar performance when using new training data.  On the contrary,
for clinical applications, it is safer to evaluate an already trained algorithm which will be used as the prediction rule in practice, to rule out the possibility of a poor performance if training the algorithm on new training data. 

Given our dataset of lung images, a good evaluation of a learning procedure requires repeatedly sampling different training and testing data --as in a
cross-validation loop--, as well as other sources of variance. Due to the
flexibility of machine-learning classifiers, it is hard derive
closed-form expressions of confidence intervals or p-values to account
for all the sources of variability. Instead, we can estimate the
distribution of performance scores by repeating the experiments with such
variations and deduce confidence intervals\cite{bouthillier2021accounting}. Note that standard statistical tests (such as the t-test) cannot be used across cross-validation folds,
as these are not independent samples\cite{varoquaux2018cross}.

Sample size is an important factor to the success of prediction studies,
both for the training data and the testing data. To evaluate of much the
amount of data impacts the prediction performance, we can use \emph{learning curves} \footnote{Note that we use the original definition of learning curves where a classifier is trained and evaluated multiple times, rather than the recent trend of referring to the loss of a single training run} where we vary the training set size, evaluate the trained classifier on the test set, and plot the performance metric as a function of the training set size. If the curve is flattening, we might conclude that adding more training data will not improve performance. We might also be able to observe that less flexible classifiers (such as linear models) might outperform more flexible classifiers (such as neural networks) when the training set is small, but the situation to reverse when more training data is added.  
%
To give a concrete example, we refer to the results from a machine-learning paper by one of the authors \cite{cheplygina2015multiple} where classifiers are evaluated on non-medical datasets, but with similar dataset sizes and evaluation metrics as often used in medical imaging. We refer to Fig. 7 in \cite{cheplygina2015multiple}, which is not reproduced here for copyright reasons. This figure shows several panels, each panel corresponding to one benchmark dataset. Each panel shows a learning curve with the training set size on the x-axis, and the area under the curve (AUC, higher is better) on the y-axis, for seven different classifiers. We see AUC increases with the training set size, but the slopes of the classifiers are different. For example, looking at the ``Musk1''dataset, we see that the classifier ``minimax libsvc'' starts out being the worst classifier, but is among the best at larger training sizes. Ideally, this plot should have also included error bars on the performances. 


%\begin{figure}
%    \centering
%    \includegraphics{figures/learncurves_101.pdf}
%    \caption{Learning curves (AUC performance) for Musk1 dataset for
%seven classifiers as a function of the training set size. Reproduced from
%Cheplygina \emph{et al}\cite{cheplygina2015multiple}.}
%    \label{fig:learncurve}
%\end{figure}


\label{sec:eval_ml}

\subsubsection{Comparing machine-learning procedures}

In machine-learning research we might want to evaluate that a classifier is better than one or more competing classifiers. The question is then whether the difference in the observed performance metrics is due to chance.

Given a particular dataset and a classifier --a learning procedure--, cross-validation can give an estimate of the expected performance and its distribution. But we cannot yet conclude our classifier is better than
another classifier for detecting lung cancer in images in general: in particular, we would need to evaluate the classifier on other, independent, datasets. 

In this scenario, we can compare \emph{ranks} of classifiers on multiple
independent datasets to conclude that a classifier is generally better
than another, as recommended by \cite{demsar2006statistical} (though with
caveats pointed out by the same author \cite{demsar2008appropriateness}). Based on the number of datasets (samples) and the number of classifiers, we can test whether the average classifier ranks are due to chance. If not, we can use a post-hoc test to find the critical difference: the minimum difference in ranks that classifiers need have, to be considered significantly-different. The critical difference decreases with the number of datasets, but increases with the number of classifiers. 

We show an illustration of the evaluation procedure in Table
\ref{tab:comparison}, also based on data from results from Cheplygina
\emph{et al}\cite{cheplygina2015multiple}. The table shows results for 14 different datasets (rows) and six classifiers (columns). For each dataset/classifier combination, the mean and standard error of the performance metric, which is the area under the curve (AUC), is reported (missing results are due classifiers failing to converge, and are ranked as last). The last row the table shows the average ranks of the classifiers, based on the Friedman test recommended by \cite{demsar2006statistical}. Since the null hypothesis (that the differences in these ranks overall are due to chance) is rejected, the critical difference is calculated, which for 14 datasets and six classifiers is equal to 2.0153. From these results we could conclude that although MInD is the classifier with the lowest rank, MILES and Minimax are not significantly different, because their ranks are within the critical difference from 1.7857.  


\begin{table}[ht]
\caption{Area under the curve (AUC) and standard error ($\times100$),
$5\times10$-fold cross-validation for 14 datasets and 6 classifiers. The
last row shows the classifier ranks from the Friedman test, for which the
critical difference is 2.0153. Classifiers in bold are best, or not
significantly worse than best. Reproduced from Cheplygina \emph{et al}\cite{cheplygina2015multiple}.}
\centering

\resizebox{1.0\textwidth}{!}{
\begin{tabular}{l c c c c c c}
\footnotesize


& \multicolumn{6}{c}{Classifier} \\
Data & emdd & misvm & boosting & miles & minimax & meanmin \\


 \hline
  Musk1 & 87.4 (2.1)& 81.3 (2.5)& 74.3 (2.6)&  92.8 (1.2)&  89.1 (1.9)&  93.4 (1.2)\\
    Musk2 & 86.9 (2.1)& 81.5 (2.1)& 73.6 (2.3)&  95.3 (0.8)& 89.0 (1.5)&  95.4 (1.4)\\
    Fox &  67.6 (3.2)& 53.9 (1.6)& 61.1 (1.9)&  69.8 (1.7)& 58.1 (1.3)& 60.5 (1.9)\\
    Tiger & 75.4 (2.9)&  83.3 (1.3)&  84.1 (1.6)&  87.2 (1.6)& 81.4 (1.3)&  85.1 (1.7)\\
    Elephant & 88.5 (2.1)& 84.1 (1.4)& 89.0 (1.4)& 88.3 (1.3)& 88.2 (1.0)&  93.1 (0.8)\\
    African & 91.5 (1.0)& 63.4 (1.2)& 88.9 (0.9)& 58.9 (1.7)& 84.5 (1.5)&  96.7 (0.4)\\
    Beach & 84.7 (1.3)& 49.6 (1.6)& 85.0 (1.1)& 60.0 (1.9)& 82.4 (0.9)&  92.3 (0.6)\\
    AjaxOrange & - & 93.6 (1.1)&  97.9 (0.5)& - & 91.1 (0.9)&  98.6 (0.4)\\
    alt.atheism & 51.0 (5.2)& 70.9 (2.6)& - & 47.1 (2.4)& 80.6 (1.8)&  94.9 (1.0)\\
    comp.graphics & 48.2 (3.2)& 59.3 (2.8)& 56.3 (2.6)& 57.2 (2.6)& 57.1 (2.7)&  92.2 (1.4)\\
    BrownCreeper & 94.5 (0.9)& 85.8 (0.7)&  95.4 (0.4)&  95.8 (0.3)& 94.1 (0.4)&  95.5 (0.3)\\
    WinterWren & 98.5 (0.3)& 95.3 (0.4)&  97.0 (1.5)&  99.2 (0.2)& 98.1 (0.2)&  99.5 (0.1)\\
    Web1 & - & 89.7 &  77.8 (5.7)&  88.2 (4.7)&  90.4 &  76.0 (2.7)\\
    Web4 & 60.6 (1.1)& 81.2 & 61.8 (4.9)& 70.8 (1.6)&  86.7 &  73.7 (3.2)\\

    \hline
    Rank &        4.1786  &  4.3571  &  3.9286  &  \bf{3.1786}  &  \bf{3.5714}  &  {\bf 1.7857} \\


\end{tabular}
}
\label{tab:comparison}
\end{table}
