# Supplementary material for: Machine learning for medical imaging: methodological failures and recommendations for the future
Source: NPJ Digit Med. 2022 Apr 12;5:48. doi: 10.1038/s41746-022-00592-y (PMC9005663; doi:10.1038/s41746-022-00592-y)
Supplement: Supplementary file 2 — LaTeX source files [file 41746_2022_592_MOESM2_ESM.zip › bib_refs_public.bib]

@article{dockes2021preventing,
  title={Preventing dataset shift from breaking machine-learning biomarkers},
  author={Dock{\`e}s, J{\'e}rôme and Varoquaux, Ga{\"e}l and Poline, Jean-Baptiste},
  journal={GigaScience},
  volume={10},
  number={9},
  pages={giab055},
  year={2021},
  publisher={Oxford University Press}
}

@article{riley2021minimum,
  title={Minimum sample size for external validation of a clinical prediction model with a binary outcome},
  author={Riley, Richard D and Debray, Thomas PA and Collins, Gary S and Archer, Lucinda and Ensor, Joie and van Smeden, Maarten and Snell, Kym IE},
  journal={Statistics in Medicine},
  year={2021},
  publisher={Wiley Online Library}
}

@article{archer2021minimum,
  title={Minimum sample size for external validation of a clinical prediction model with a continuous outcome},
  author={Archer, Lucinda and Snell, Kym IE and Ensor, Joie and Hudda, Mohammed T and Collins, Gary S and Riley, Richard D},
  journal={Statistics in Medicine},
  volume={40},
  number={1},
  pages={133--146},
  year={2021},
  publisher={Wiley Online Library}
}

@article{wolff2019probast,
  title={PROBAST: a tool to assess the risk of bias and applicability of prediction model studies},
  author={Wolff, Robert F and Moons, Karel GM and Riley, Richard D and Whiting, Penny F and Westwood, Marie and Collins, Gary S and Reitsma, Johannes B and Kleijnen, Jos and Mallett, Sue},
  journal={Annals of internal medicine},
  volume={170},
  number={1},
  pages={51--58},
  year={2019},
  publisher={American College of Physicians}
}

@article{collins2021protocol,
  title={Protocol for development of a reporting guideline (TRIPOD-AI) and risk of bias tool (PROBAST-AI) for diagnostic and prognostic prediction model studies based on artificial intelligence},
  author={Collins, Gary S and Dhiman, Paula and Navarro, Constanza L Andaur and Ma, Ji and Hooft, Lotty and Reitsma, Johannes B and Logullo, Patricia and Beam, Andrew L and Peng, Lily and Van Calster, Ben and others},
  journal={BMJ open},
  volume={11},
  number={7},
  pages={e048008},
  year={2021},
  publisher={British Medical Journal Publishing Group}
}

@article{collins2015transparent,
  title={Transparent reporting of a multivariable prediction model for individual prognosis or diagnosis (TRIPOD): the TRIPOD statement},
  author={Collins, Gary S and Reitsma, Johannes B and Altman, Douglas G and Moons, Karel GM},
  journal={Journal of British Surgery},
  volume={102},
  number={3},
  pages={148--158},
  year={2015},
  publisher={Oxford University Press}
}

@article{vancalster2018reporting,
  title={Reporting and interpreting decision curve analysis: a guide for investigators},
  author={Van Calster, Ben and Wynants, Laure and Verbeek, Jan FM and Verbakel, Jan Y and Christodoulou, Evangelia and Vickers, Andrew J and Roobol, Monique J and Steyerberg, Ewout W},
  journal={European urology},
  volume={74},
  pages={796},
  year={2018},
  publisher={Elsevier}
}

@article{campbell2004consort,
  title={CONSORT statement: extension to cluster randomised trials},
  author={Campbell, Marion K and Elbourne, Diana R and Altman, Douglas G},
  journal={Bmj},
  volume={328},
  number={7441},
  pages={702--708},
  year={2004},
  publisher={British Medical Journal Publishing Group}
}

@article{hendriksen2013diagnostic,
  title={Diagnostic and prognostic prediction models},
  author={Hendriksen, Janneke MT and Geersing, Geert-Jan and Moons, Karel GM and de Groot, Joris AH},
  journal={Journal of Thrombosis and Haemostasis},
  volume={11},
  pages={129--141},
  year={2013},
  publisher={Wiley Online Library}
}

@article{blasini2018role,
  title={The role of patient--practitioner relationships in placebo and nocebo phenomena},
  author={Blasini, Maxie and Peiris, Nathalie and Wright, Thelma and Colloca, Luana},
  journal={International review of neurobiology},
  volume={139},
  pages={211--231},
  year={2018},
  publisher={Elsevier}
}

@article{chen2019socially,
  title={Socially transmitted placebo effects},
  author={Chen, Pin-Hao A and Cheong, Jin Hyun and Jolly, Eshin and Elhence, Hirsh and Wager, Tor D and Chang, Luke J},
  journal={Nature human behaviour},
  volume={3},
  pages={1295},
  year={2019},
  publisher={Nature Publishing Group}
}

@article{kakarmath2020best,
  title={Best practices for authors of healthcare-related artificial intelligence manuscripts.},
  author={Kakarmath, S and Esteva, A and Arnaout, R and Harvey, H and Kumar, S and Muse, E and Dong, F and Wedlund, L and Kvedar, J},
  journal={NPJ Digital Medicine},
  volume={3},
  pages={134--134},
  year={2020}
}

@article{committee2001points,
  title={Points to consider on switching between superiority and non-inferiority},
  author={European Agency for the Evaluation of Medicinal Products},
  journal={British Journal of Clinical Pharmacology},
  volume={52},
  number={3},
  pages={223--228},
  year={2001},
  publisher={Wiley Online Library}
}

@article{roberts2021common,
  title={Common pitfalls and recommendations for using machine learning to detect and prognosticate for {COVID-19} using chest radiographs and {CT} scans},
  author={Roberts, Michael and Driggs, Derek and Thorpe, Matthew and Gilbey, Julian and Yeung, Michael and Ursprung, Stephan and Aviles-Rivero, Angelica I and Etmann, Christian and McCague, Cathal and Beer, Lucian and others},
  journal={Nature Machine Intelligence},
  volume={3},
  number={3},
  pages={199--217},
  year={2021},
  publisher={Nature Publishing Group}
}

@article{saeb2017need,
  title={The need to approximate the use-case in clinical machine learning},
  author={Saeb, Sohrab and Lonini, Luca and Jayaraman, Arun and Mohr, David C and Kording, Konrad P},
  journal={Gigascience},
  volume={6},
  number={5},
  pages={gix019},
  year={2017},
  publisher={Oxford University Press}
}

@article{van2019calibration,
  title={Calibration: the {Achilles} heel of predictive analytics},
  author={Van Calster, Ben and McLernon, David J and Van Smeden, Maarten and Wynants, Laure and Steyerberg, Ewout W},
  journal={BMC Medicine},
  volume={17},
  number={1},
  pages={1--7},
  year={2019},
  publisher={BioMed Central}
}
@misc{schwartz1987artificial,
  title={Artificial intelligence in medicine},
  author={Schwartz, William B and Patil, Ramesh S and Szolovits, Peter},
  year={1987},
  publisher={Mass Medical Soc}
}

@article{reinke2021common,
  title={Common limitations of image processing metrics: a picture story},
  author={Reinke, Annika and Eisemann, Matthias and Tizabi, Minu D. and others},
  journal={arXiv preprint 2104.05642},
  year={2021}
}

@article{whitaker2020bropenscience,
  title={\#bropenscience is broken science},
  author={Whitaker, Kristie and Guest, Olivia},
  journal={The Psychologist},
  volume={33},
  pages={34--37},
  year={2020}
}

@article{marcus2018deep,
  title={Deep learning: a critical appraisal},
  author={Marcus, Gary},
  journal={arXiv preprint arXiv:1801.00631},
  year={2018}
}

@Article{recht2018cifar,
  author  = {Recht, Benjamin and Roelofs, Rebecca and Schmidt, Ludwig and Shankar, Vaishaal},
  title   = {Do {CIFAR-10} classifiers generalize to {CIFAR-10?}},
  journal = {arXiv preprint arXiv:1806.00451},
  year    = {2018},
}

@Article{beyer2020done,
  author  = {Beyer, Lucas and H{\'e}naff, Olivier J and Kolesnikov, Alexander and Zhai, Xiaohua and Oord, A{\"a}ron van den},
  journal = {arXiv preprint arXiv:2006.07159},
  title   = {Are we done with {ImageNet}?},
  year    = {2020},
}


@Article{suresh2019framework,
  author  = {Suresh, Harini and Guttag, John V},
  title   = {A framework for understanding unintended consequences of machine learning},
  journal = {arXiv preprint arXiv:1901.10002},
  year    = {2019},
}


@Article{thomas2020problem,
  author  = {Thomas, Rachel and Uminsky, David},
  journal = {arXiv preprint arXiv:2002.08512},
  title   = {The problem with metrics is a fundamental problem for {AI}},
  year    = {2020},
}


@article{bellamy2020evaluating,
  title={Evaluating progress on machine learning for longitudinal electronic healthcare data},
  author={Bellamy, David and Celi, Leo and Beam, Andrew L},
  journal={arXiv preprint arXiv:2010.01149},
  year={2020}
}

@Article{voets2018replication,
  author  = {Voets, Mike and M{\o}llersen, Kajsa and Bongo, Lars Ailo},
  title   = {Replication study: Development and validation of deep learning algorithm for detection of diabetic retinopathy in retinal fundus photographs},
  journal = {arXiv preprint arXiv:1803.04337},
  year    = {2018},
}

@article{wachinger2021detect,
  title={Detect and correct bias in multi-site neuroimaging datasets},
  author={Wachinger, Christian and Rieckmann, Anna and P{\"o}lsterl, Sebastian and Alzheimer’s Disease Neuroimaging Initiative and others},
  journal={Medical Image Analysis},
  volume={67},
  pages={101879},
  year={2021},
  publisher={Elsevier}
}

@Article{bearnensquash2010paper,
  author  = {Von Bearnensquash, Carven},
  journal = {Secret Proceedings of Computer Vision and Pattern Recognition (CVPR)},
  title   = {Paper gestalt},
  year    = {2010},
}

@Article{gencoglu2019hark,
  author  = {Gencoglu, Oguzhan and van Gils, Mark and Guldogan, Esin and Morikawa, Chamin and S{\"u}zen, Mehmet and Gruber, Mathias and Leinonen, Jussi and Huttunen, Heikki},
  title   = {{HARK} side of deep learning--from grad student descent to automated machine learning},
  journal = {arXiv preprint arXiv:1904.07633},
  year    = {2019},
}

@misc{pownall2020navigating,
 title={Navigating open science as early career feminist researchers},
 url={psyarxiv.com/f9m47},
 DOI={10.31234/osf.io/f9m47},
 publisher={PsyArXiv},
 author={Pownall, Madeleine and Talbot, Catherine V and Henschel, Anna and Lautarescu, Alexandra and Lloyd, Kelly and Hartmann, Helena and Darda, Kohinoor M and Tang, Karen T Y and Carmichael-Murphy, Parise and Siegel, Jaclyn A},
 year={2020},
}


%%%%%%%%% arXiV papers above this line

@article{chambers2015registered,
  title={Registered reports: realigning incentives in scientific publishing},
  author={Chambers, Christopher D and Dienes, Zoltan and McIntosh, Robert D and Rotshtein, Pia and Willmes, Klaus},
  journal={Cortex},
  volume={66},
  pages={A1--A2},
  year={2015},
  publisher={Elsevier Masson}
}

@inproceedings{pham2020problems,
  title={Problems and opportunities in training deep learning software systems: an analysis of variance},
  author={Pham, Hung Viet and Qian, Shangshu and Wang, Jiannan and Lutellier, Thibaud and Rosenthal, Jonathan and Tan, Lin and Yu, Yaoliang and Nagappan, Nachiappan},
  booktitle={IEEE/ACM International Conference on Automated Software Engineering},
  pages={771--783},
  year={2020}
}

@Article{varoquaux2018cross,
  author    = {Varoquaux, Ga{\"e}l},
  title     = {Cross-validation failure: small sample sizes lead to large error bars},
  journal   = {NeuroImage},
  year      = {2018},
  volume    = {180},
  pages     = {68--77},
  publisher = {Elsevier},
}

@inproceedings{oliver2018realistic,
  title={Realistic evaluation of semi-supervised learning algorithms},
  author={Oliver, Avital and Odena, Augustus and Raffel, Colin and Cubuk, Ekin D and Goodfellow, Ian J},
  booktitle={Neural Information Processing Systems (NeurIPS)},
  year={2018}
}

@InProceedings{tasdizen2018improving,
  author       = {Tasdizen, Tolga and Sajjadi, Mehdi and Javanmardi, Mehran and Ramesh, Nisha},
  title        = {Improving the robustness of convolutional networks to appearance variability in biomedical images},
  booktitle    = {International Symposium on Biomedical Imaging (ISBI)},
  year         = {2018},
  pages        = {549--553},
  organization = {IEEE},
}

@InProceedings{shankar2020evaluating,
  author    = {Shankar, Vaishaal and Roelofs, Rebecca and Mania, Horia and Fang, Alex and Recht, Benjamin and Schmidt, Ludwig},
  booktitle = {International Conference on Machine Learning (ICML)},
  title     = {Evaluating Machine Accuracy on ImageNet},
  year      = {2020},
}

@InProceedings{gundersen2018state,
  author    = {Gundersen, Odd Erik and Kjensmo, Sigbj{\o}rn},
  title     = {State of the art: Reproducibility in artificial intelligence},
  booktitle = {AAAI Conference on Artificial Intelligence},
  year      = {2018},
}

@Article{fernandez-delgado2014do,
  author   = {Fernández-Delgado, Manuel and Cernadas, Eva and Barro, Senén and Amorim, Dinani and Amorim Fernández-Delgado, Dinani},
  title    = {Do we need hundreds of classifiers to solve real world classification problems?},
  journal  = {Journal of Machine Learning Research},
  year     = {2014},
  volume   = {15},
  pages    = {3133--3181},
  issn     = {1532-4435},
}

@Article{gigerenzer2018statistical,
  author    = {Gigerenzer, Gerd},
  title     = {Statistical rituals: The replication delusion and how we got there},
  journal   = {Advances in Methods and Practices in Psychological Science},
  year      = {2018},
  volume    = {1},
  number    = {2},
  pages     = {198--218},
  publisher = {SAGE Publications Sage CA: Los Angeles, CA},
}

@Article{kerr1998harking,
  author    = {Kerr, Norbert L},
  journal   = {Personality and social psychology review},
  title     = {{HARKing}: hypothesizing after the results are known},
  year      = {1998},
  number    = {3},
  pages     = {196--217},
  volume    = {2},
  publisher = {Sage Publications Sage CA: Los Angeles, CA},
}

@InProceedings{dacrema2019really,
  author    = {Dacrema, Maurizio Ferrari and Cremonesi, Paolo and Jannach, Dietmar},
  title     = {Are we really making much progress? A worrying analysis of recent neural recommendation approaches},
  booktitle = {ACM Conference on Recommender Systems},
  year      = {2019},
  pages     = {101--109},
}

@Article{thompson2020meta,
  author    = {Thompson, William Hedley and Wright, Jessey and Bissett, Patrick G and Poldrack, Russell A},
  journal   = {eLife},
  title     = {Meta-Research: Dataset decay and the problem of sequential analyses on open datasets},
  year      = {2020},
  pages     = {e53498},
  volume    = {9},
  publisher = {eLife Sciences Publications Limited},
}

@Article{maierhein2018winner,
  author  = {Maier-Hein, Lena and Eisenmann, Matthias and Reinke, Annika and Onogur, Sinan and Stankovic, Marko and Scholz, Patrick and Arbel, Tal and Bogunovic, Hrvoje and Bradley, Andrew P and Carass, Aaron and others},
  title   = {Is the winner really the best? A critical analysis of common research practice in biomedical image analysis competitions.},
  journal = {Nature Communications},
  year    = {2018},
}

@Article{zech2018variable,
  author    = {Zech, John R and Badgeley, Marcus A and Liu, Manway and Costa, Anthony B and Titano, Joseph J and Oermann, Eric Karl},
  title     = {Variable generalization performance of a deep learning model to detect pneumonia in chest radiographs: a cross-sectional study},
  journal   = {PLoS Medicine},
  year      = {2018},
  volume    = {15},
  number    = {11},
  pages     = {e1002683},
  publisher = {Public Library of Science San Francisco, CA USA},
}


@Article{bowen2015increasing,
  author    = {Bowen, Anthony and Casadevall, Arturo},
  title     = {Increasing disparities between resource inputs and outcomes, as measured by certain health deliverables, in biomedical research},
  journal   = {Proceedings of the National Academy of Sciences},
  year      = {2015},
  volume    = {112},
  number    = {36},
  pages     = {11335--11340},
  publisher = {National Acad Sciences},
}


@Book{firestein2015failure,
  author    = {Firestein, Stuart},
  publisher = {Oxford University Press},
  title     = {Failure: Why science is so successful},
  year      = {2015},
}

@Article{cockburn2020threats,
  author    = {Cockburn, Andy and Dragicevic, Pierre and Besan{\c{c}}on, Lonni and Gutwin, Carl},
  journal   = {Communications of the ACM},
  title     = {Threats of a replication crisis in empirical computer science},
  year      = {2020},
  number    = {8},
  pages     = {70--79},
  volume    = {63},
  publisher = {ACM New York, NY, USA},
}

@Article{berrar2017confidence,
  author    = {Berrar, Daniel},
  title     = {Confidence curves: an alternative to null hypothesis significance testing for the comparison of classifiers},
  journal   = {Machine Learning},
  year      = {2017},
  volume    = {106},
  number    = {6},
  pages     = {911--949},
  publisher = {Springer},
}


@article{skocik2016tried,
  title={I tried a bunch of things: The dangers of unexpected overfitting in classification of brain data},
  author={Hosseini, Mahan and Powell, Michael and Collins, John and Callahan-Flintoft, Chloe and Jones, William and Bowman, Howard and Wyble, Brad},
  journal={Neuroscience \& Biobehavioral Reviews},
  year={2020},
  publisher={Elsevier}
}

@Article{han2016develop,
  author  = {Han, Kyunghwa and Song, Kijun and Choi, Byoung Wook},
  title   = {How to develop, validate, and compare clinical prediction models involving radiological parameters: study design and statistical methods},
  journal = {Korean Journal of Radiology},
  year    = {2016},
  volume  = {17},
  number  = {3},
  pages   = {339--350},
}

@inproceedings{wagstaff2012machine,
  title={Machine Learning that Matters},
  author={Wagstaff, K L},
  booktitle={International Conference on Machine Learning (ICML)},
  pages={529--536},
  year={2012}
}

@Article{larrazabal2020gender,
  author    = {Larrazabal, Agostina J and Nieto, Nicol{\'a}s and Peterson, Victoria and Milone, Diego H and Ferrante, Enzo},
  title     = {Gender imbalance in medical imaging datasets produces biased classifiers for computer-aided diagnosis},
  journal   = {Proceedings of the National Academy of Sciences},
  year      = {2020},
  publisher = {National Acad Sciences},
}

@Article{wilkinson2020time,
  author    = {Wilkinson, Jack and Arnold, Kellyn F and Murray, Eleanor J and van Smeden, Maarten and Carr, Kareem and Sippy, Rachel and de Kamps, Marc and Beam, Andrew and Konigorski, Stefan and Lippert, Christoph and others},
  journal   = {The Lancet Digital Health},
  title     = {Time to reality check the promises of machine learning-powered precision medicine},
  year      = {2020},
  publisher = {Elsevier},
}

@Article{borji2018negative,
  author    = {Borji, Ali},
  title     = {Negative results in computer vision: A perspective},
  journal   = {Image and Vision Computing},
  year      = {2018},
  volume    = {69},
  pages     = {1--8},
  publisher = {Elsevier},
}

@Article{pulini2019classification,
  author    = {Pulini, Alfredo A and Kerr, Wesley T and Loo, Sandra K and Lenartowicz, Agatha},
  title     = {Classification accuracy of neuroimaging biomarkers in attention-deficit/hyperactivity disorder: Effects of sample size and circular analysis},
  journal   = {Biological Psychiatry: Cognitive Neuroscience and Neuroimaging},
  year      = {2019},
  volume    = {4},
  number    = {2},
  pages     = {108--120},
  publisher = {Elsevier},
}

@Article{beleites2013sample,
  author    = {Beleites, Claudia and Neugebauer, Ute and Bocklitz, Thomas and Krafft, Christoph and Popp, J{\"u}rgen},
  title     = {Sample size planning for classification models},
  journal   = {Analytica Chimica Acta},
  year      = {2013},
  volume    = {760},
  pages     = {25--33},
  publisher = {Elsevier},
}

@Article{figueroa2012predicting,
  author    = {Figueroa, Rosa L and Zeng-Treitler, Qing and Kandula, Sasikiran and Ngo, Long H},
  title     = {Predicting sample size required for classification performance},
  journal   = {BMC Medical Informatics and Decision Making},
  year      = {2012},
  volume    = {12},
  number    = {1},
  pages     = {8},
  publisher = {BioMed Central},
}

@InCollection{japkowicz2015performance,
  author    = {Japkowicz, Nathalie and Shah, Mohak},
  title     = {Performance evaluation in machine learning},
  booktitle = {Machine Learning in Radiation Oncology},
  publisher = {Springer},
  year      = {2015},
  pages     = {41--56},
}

@Article{santafe2015dealing,
  author    = {Santafe, Guzman and Inza, I{\~n}aki and Lozano, Jose A},
  title     = {Dealing with the evaluation of supervised classification algorithms},
  journal   = {Artificial Intelligence Review},
  year      = {2015},
  volume    = {44},
  number    = {4},
  pages     = {467--508},
  publisher = {Springer},
}


@Article{kellmeyer2017ethical,
  author    = {Kellmeyer, Philipp},
  title     = {Ethical and legal implications of the methodological crisis in neuroimaging},
  journal   = {Cambridge Quarterly of Healthcare Ethics},
  year      = {2017},
  volume    = {26},
  number    = {4},
  pages     = {530--554},
  publisher = {Cambridge University Press},
}

@inproceedings{teney2020value,
  author  = {Teney, Damien and Kafle, Kushal and Shrestha, Robik and Abbasnejad, Ehsan and Kanan, Christopher and Hengel, Anton van den},
  booktitle = {Neural Information Processing Systems (NeurIPS)},
  title   = {On the value of out-of-distribution testing: an example of {Goodhart's Law}},
  year    = {2020},
}

@inproceedings{mcdermott2019reproducibility,
  author  = {McDermott, Matthew and Wang, Shirly and Marinsek, Nikki and Ranganath, Rajesh and Ghassemi, Marzyeh and Foschini, Luca},
  title   = {Reproducibility in machine learning for health},
  booktitle = {ICLR workshop on Reproducibility in Machine Learning},
  year    = {2019},
}

@article{lipton2019troubling,
  title={Troubling trends in machine learning scholarship: some {ML} papers suffer from flaws that could mislead the public and stymie future research.},
  author={Lipton, Zachary C and Steinhardt, Jacob},
  journal={Queue},
  volume={17},
  number={1},
  pages={45--77},
  year={2019},
  publisher={ACM New York, NY, USA}
}


@Article{richter2020sample,
  author    = {Richter, Aaron N and Khoshgoftaar, Taghi M},
  journal   = {Network Modeling Analysis in Health Informatics and Bioinformatics},
  title     = {Sample size determination for biomedical big data with limited labels},
  year      = {2020},
  number    = {1},
  pages     = {12},
  volume    = {9},
  publisher = {Springer},
}

@Article{england2019artificial,
  author    = {England, Joseph R and Cheng, Phillip M},
  title     = {Artificial intelligence for medical image analysis: a guide for authors and reviewers},
  journal   = {American Journal of Roentgenology},
  year      = {2019},
  volume    = {212},
  number    = {3},
  pages     = {513--519},
  publisher = {Am Roentgen Ray Soc},
}


@Article{norgeot2020minimum,
  author    = {Norgeot, Beau and Quer, Giorgio and Beaulieu-Jones, Brett K and Torkamani, Ali and Dias, Raquel and Gianfrancesco, Milena and Arnaout, Rima and Kohane, Isaac S and Saria, Suchi and Topol, Eric and others},
  journal   = {Nature Medicine},
  title     = {Minimum information about clinical artificial intelligence modeling: the {MI-CLAIM} checklist},
  year      = {2020},
  number    = {9},
  pages     = {1320--1324},
  volume    = {26},
  publisher = {Nature Publishing Group},
}

@Article{larson2017sample,
  author    = {Larson, Michael J and Carbine, Kaylie A},
  title     = {Sample size calculations in human electrophysiology {(EEG and ERP)} studies: a systematic review and recommendations for increased rigor},
  journal   = {International Journal of Psychophysiology},
  year      = {2017},
  volume    = {111},
  pages     = {33--41},
  publisher = {Elsevier},
}

@InProceedings{roelofs2019meta,
  author    = {Roelofs, Rebecca and Shankar, Vaishaal and Recht, Benjamin and Fridovich-Keil, Sara and Hardt, Moritz and Miller, John and Schmidt, Ludwig},
  title     = {A meta-analysis of overfitting in machine learning},
  booktitle = {Neural Information Processing Systems (NeurIPS)},
  year      = {2019},
  pages     = {9179--9189},
}

@Article{demsar2006statistical,
  author  = {Dem{\v{s}}ar, J.},
  title   = {Statistical comparisons of classifiers over multiple data sets},
  journal = {The Journal of Machine Learning Research},
  year    = {2006},
  volume  = {7},
  pages   = {1--30}
}

@InProceedings{demsar2008appropriateness,
  author    = {Dem{\v{s}}ar, Janez},
  title     = {On the appropriateness of statistical tests in machine learning},
  booktitle = {ICML workshop on Evaluation Methods for Machine Learning},
  year      = {2008},
  pages     = {65},
}

@InProceedings{tatman2018practical,
  title={A practical taxonomy of reproducibility for machine learning research},
  author={Tatman, Rachael and VanderPlas, Jake and Dane, Sohier},
  year={2018},
  booktitle={ICML workshop on Reproducibility in Machine Learning},
}

@InProceedings{berrar2017jeffreys,
  author       = {Berrar, Daniel and Dubitzky, Werner},
  title        = {On the {Jeffreys-Lindley} paradox and the looming reproducibility crisis in machine learning},
  booktitle    = {International Conference on Data Science and Advanced Analytics (DSAA)},
  year         = {2017},
  pages        = {334--340},
  organization = {IEEE},
}

@Article{maierhein2018rankings,
  author    = {Maier-Hein, Lena and Eisenmann, Matthias and Reinke, Annika and Onogur, Sinan and Stankovic, Marko and Scholz, Patrick and Arbel, Tal and Bogunovic, Hrvoje and Bradley, Andrew P and Carass, Aaron and others},
  title     = {Why rankings of biomedical image analysis competitions should be interpreted with care},
  journal   = {Nature Communications},
  year      = {2018},
  volume    = {9},
  number    = {1},
  pages     = {5217},
  publisher = {Nature Publishing Group},
}

@Article{benavoli2016should,
  author    = {Benavoli, Alessio and Corani, Giorgio and Mangili, Francesca},
  title     = {Should we really use post-hoc tests based on mean-ranks?},
  journal   = {The Journal of Machine Learning Research},
  year      = {2016},
  volume    = {17},
  number    = {1},
  pages     = {152--161},
}

@incollection{abbasi2020risk,
  title={Risk of training diagnostic algorithms on data with demographic bias},
  author={Abbasi-Sureshjani, Samaneh and Raumanns, Ralf and Michels, Britt EJ and Schouten, Gerard and Cheplygina, Veronika},
  booktitle={Interpretable and Annotation-Efficient Learning for Medical Image Computing},
  pages={183--192},
  year={2020},
  publisher={Springer}
}

@incollection{anthony2020carbontracker,
  title={Carbontracker: tracking and predicting the carbon footprint of training deep learning models},
  author={Lasse F. Wolff Anthony and Benjamin Kanding and Raghavendra Selvan},
  booktitle={ICML workshop on Challenges in Deploying and Monitoring Machine Learning Systems},
  year={2020}}

@incollection{ashraf2018learning,
  title={Learning to unlearn: building immunity to dataset bias in medical imaging studies},
  author={Ashraf, Ahmed and Khan, Shehroz and Bhagwat, Nikhil and Chakravarty, Mallar and Taati, Babak},
  booktitle={NeurIPS workshop on Machine Learning for Health (ML4H)},
  year={2018}
}

@Article{zhou2020review,
  author  = {Zhou, S Kevin and Greenspan, Hayit and Davatzikos, Christos and Duncan, James S and van Ginneken, Bram and Madabhushi, Anant and Prince, Jerry L and Rueckert, Daniel and Summers, Ronald M},
  journal = {Proceedings of the IEEE},
  title   = {A review of deep learning in medical imaging: Image traits, technology trends, case studies with progress highlights, and future promises},
  year    = {2020},
  pages={1--19},
}

@Article{cheplygina2019not,
  author    = {Cheplygina, Veronika and de Bruijne, Marleen and Pluim, Josien P W},
  title     = {Not-so-supervised: a survey of semi-supervised, multi-instance, and transfer learning in medical image analysis},
  journal   = {Medical Image Analysis},
  year      = {2019},
  volume    = {54},
  pages     = {280--296},
  publisher = {Elsevier},
}

@Article{dallora2017machine,
  author    = {Dallora, Ana Luiza and Eivazzadeh, Shahryar and Mendes, Emilia and Berglund, Johan and Anderberg, Peter},
  title     = {Machine learning and microsimulation techniques on the prognosis of dementia: A systematic literature review},
  journal   = {PLoS ONE},
  year      = {2017},
  volume    = {12},
  number    = {6},
  pages     = {e0179804},
  publisher = {Public Library of Science San Francisco, CA USA},
}

@Article{russakovsky2015imagenet,
  author    = {Russakovsky, Olga and Deng, Jia and Su, Hao and Krause, Jonathan and Satheesh, Sanjeev and Ma, Sean and Huang, Zhiheng and Karpathy, Andrej and Khosla, Aditya and Bernstein, Michael and others},
  title     = {ImageNet large scale visual recognition challenge},
  journal   = {International Journal of Computer Vision},
  year      = {2015},
  volume    = {115},
  number    = {3},
  pages     = {211--252},
  publisher = {Springer},
}

@Article{wen2020convolutional,
  author    = {Wen, Junhao and Thibeau-Sutre, Elina and Diaz-Melo, Mauricio and Samper-Gonz{\'a}lez, Jorge and Routier, Alexandre and Bottani, Simona and Dormont, Didier and Durrleman, Stanley and Burgos, Ninon and Colliot, Olivier and others},
  title     = {Convolutional neural networks for classification of {Alzheimer's} disease: overview and reproducible evaluation},
  journal   = {Medical Image Analysis},
  year      = {2020},
  pages     = {101694},
  publisher = {Elsevier},
}

@Article{sakai2019machine,
  author    = {Sakai, Koji and Yamada, Kei},
  title     = {Machine learning studies on major brain diseases: 5-year trends of 2014--2018},
  journal   = {Japanese Journal of Radiology},
  year      = {2019},
  volume    = {37},
  number    = {1},
  pages     = {34--72},
  publisher = {Springer},
}

@InProceedings{torralba2011unbiased,
  author    = {Torralba, Antonio and Efros, Alexei A.},
  title     = {Unbiased look at dataset bias},
  booktitle = {Computer Vision and Pattern Recognition (CVPR)},
  year      = {2011},
  pages     = {1521--1528},
}


@Article{liu2019comparison,
  author    = {Liu, Xiaoxuan and Faes, Livia and Kale, Aditya U and Wagner, Siegfried K and Fu, Dun Jack and Bruynseels, Alice and Mahendiran, Thushika and Moraes, Gabriella and Shamdas, Mohith and Kern, Christoph and others},
  title     = {A comparison of deep learning performance against health-care professionals in detecting diseases from medical imaging: a systematic review and meta-analysis},
  journal   = {The Lancet Digital Health},
  year      = {2019},
  publisher = {Elsevier},
}

@Article{zendel2017good,
  author    = {Zendel, Oliver and Murschitz, Markus and Humenberger, Martin and Herzner, Wolfgang},
  title     = {How good is my test data? Introducing safety analysis for computer vision},
  journal   = {International Journal of Computer Vision},
  year      = {2017},
  volume    = {125},
  number    = {1-3},
  pages     = {95--109},
  publisher = {Springer},
}

@incollection{pooch2019can,
  author  = {Pooch, Eduardo HP and Ballester, Pedro L and Barros, Rodrigo C},
  title   = {Can we trust deep learning models diagnosis? The impact of domain shift in chest radiograph classification},
  booktitle = {MICCAI workshop on Thoracic Image Analysis},
  year    = {2019},
  publisher = {Springer},
}


@Article{yu2018classify,
  author    = {Yu, X and Zheng, H and Liu, C and Huang, Y and Ding, X},
  title     = {Classify epithelium-stroma in histopathological images based on deep transferable network},
  journal   = {Journal of Microscopy},
  year      = {2018},
  volume    = {271},
  number    = {2},
  pages     = {164--173},
  publisher = {Wiley Online Library},
}

@Article{park2018methodologic,
  author    = {Park, Seong Ho and Han, Kyunghwa},
  title     = {Methodologic guide for evaluating clinical performance and effect of artificial intelligence technology for medical diagnosis and prediction},
  journal   = {Radiology},
  year      = {2018},
  volume    = {286},
  number    = {3},
  pages     = {800--809},
  publisher = {Radiological Society of North America},
}

@InProceedings{oakden2020hidden,
  author    = {Oakden-Rayner, Luke and Dunnmon, Jared and Carneiro, Gustavo and R{\'e}, Christopher},
  title     = {Hidden stratification causes clinically meaningful failures in machine learning for medical imaging},
  booktitle = {ACM Conference on Health, Inference, and Learning},
  year      = {2020},
  pages     = {151--159},
}

@article{oakden2019exploring,
  title={Exploring large-scale public medical image datasets},
  author={Oakden-Rayner, Luke},
  journal={Academic Radiology},
  volume={27},
  number={1},
  pages={106--112},
  year={2020},
  publisher={Elsevier}
}

@Article{willemink2020preparing,
  author    = {Willemink, Martin J and Koszek, Wojciech A and Hardell, Cailin and Wu, Jie and Fleischmann, Dominik and Harvey, Hugh and Folio, Les R and Summers, Ronald M and Rubin, Daniel L and Lungren, Matthew P},
  title     = {Preparing medical imaging data for machine learning},
  journal   = {Radiology},
  year      = {2020},
  pages     = {192224},
  publisher = {Radiological Society of North America},
}

@Article{joskowicz2019inter,
  author    = {Joskowicz, Leo and Cohen, D and Caplan, N and Sosna, J},
  title     = {Inter-observer variability of manual contour delineation of structures in {CT}},
  journal   = {European Radiology},
  year      = {2019},
  volume    = {29},
  number    = {3},
  pages     = {1391--1399},
  publisher = {Springer},
}


@InProceedings{mitchell2019model,
  author       = {Mitchell, Margaret and Wu, Simone and Zaldivar, Andrew and Barnes, Parker and Vasserman, Lucy and Hutchinson, Ben and Spitzer, Elena and Raji, Inioluwa Deborah and Gebru, Timnit},
  title        = {Model cards for model reporting},
  booktitle    = {Fairness, Accountability, and Transparency (FAccT)},
  year         = {2019},
  pages        = {220--229},
  organization = {ACM},
}

@Article{rohlfing2011image,
  author    = {Rohlfing, Torsten},
  title     = {Image similarity and tissue overlaps as surrogates for image registration accuracy: widely used but unreliable},
  journal   = {IEEE Transactions on Medical Imaging},
  year      = {2011},
  volume    = {31},
  number    = {2},
  pages     = {153--163},
  publisher = {IEEE},
}


@article{orting2019survey,
  title={A survey of crowdsourcing in medical image analysis},
  author={{\O}rting, Silas Nyboe and Doyle, Andrew and van Hilten, Arno and Hirth, Matthias and Inel, Oana and Madan, Christopher R and Mavridis, Panagiotis and Spiers, Helen and Cheplygina, Veronika},
  journal={Human Computation},
  volume={7},
  pages={1--26},
  year={2020}
}

@Article{winkler2019association,
  author    = {Winkler, Julia K and Fink, Christine and Toberer, Ferdinand and Enk, Alexander and Deinlein, Teresa and Hofmann-Wellenhof, Rainer and Thomas, Luc and Lallas, Aimilios and Blum, Andreas and Stolz, Wilhelm and others},
  title     = {Association between surgical skin markings in dermoscopic images and diagnostic performance of a deep learning convolutional neural network for melanoma recognition},
  journal   = {JAMA Dermatology},
  year      = {2019},
  volume    = {155},
  number    = {10},
  pages     = {1135--1141},
  publisher = {American Medical Association},
}


@inproceedings{recht2019imagenet,
  title={Do {ImageNet} classifiers generalize to {ImageNet}?},
  author={Recht, Benjamin and Roelofs, Rebecca and Schmidt, Ludwig and Shankar, Vaishaal},
  booktitle={International Conference on Machine Learning (ICML)},
  pages={5389--5400},
  year={2019},
}

@Article{litjens2017survey,
  author    = {Litjens, Geert and Kooi, Thijs and Bejnordi, Babak Ehteshami and Setio, Arnaud Arindra Adiyoso and Ciompi, Francesco and Ghafoorian, Mohsen and van der Laak, Jeroen AWM and Van Ginneken, Bram and S{\'a}nchez, Clara I},
  title     = {A survey on deep learning in medical image analysis},
  journal   = {Medical Image Analysis},
  year      = {2017},
  volume    = {42},
  pages     = {60--88},
  publisher = {Elsevier},
}

@incollection{radsch2020radiologist,
  author = {R{\"a}dsch, Tim and Eckhardt, Sven and Leiser, Florian and Pandl, Konstantin D and Thiebes, Scott and Sunyaev, Ali},
  title  = {What your radiologist might be missing: using machine learning to identify mislabeled instances of {X-ray} images},
  year={2020},
  booktitle={Hawaii International Conference on System Sciences (HICSS)},
}

@incollection{rabanser2018failing,
  author  = {Rabanser, Stephan and G{\"u}nnemann, Stephan and Lipton, Zachary C},
  title   = {Failing loudly: an empirical study of methods for detecting dataset shift},
  booktitle = {Neural Information Processing Systems (NeurIPS)},
  year    = {2018},
}

@InProceedings{airola2009comparison,
  author    = {Airola, Antti and Pahikkala, Tapio and Waegeman, Willem and De Baets, Bernard and Salakoski, Tapio},
  booktitle = {Machine Learning in Systems Biology},
  title     = {A comparison of {AUC} estimators in small-sample studies},
  year      = {2009},
  pages     = {3--13},
}

@Article{arbabshirani2017single,
  author    = {Arbabshirani, Mohammad R and Plis, Sergey and Sui, Jing and Calhoun, Vince D},
  journal   = {NeuroImage},
  title     = {Single subject prediction of brain disorders in neuroimaging: Promises and pitfalls},
  year      = {2017},
  pages     = {137--165},
  volume    = {145},
  publisher = {Elsevier},
}

@incollection{brendel2019approximating,
  author  = {Brendel, Wieland and Bethge, Matthias},
  title   = {Approximating {CNNs} with bag-of-local-features models works surprisingly well on {ImageNet}},
  booktitle = {International Conference on Learning Representations (ICLR)},
  year    = {2019},
}

@incollection{forde2019scientific,
  author  = {Forde, Jessica Zosa and Paganini, Michela},
  title   = {The scientific method in the science of machine learning},
  booktitle = {ICLR workshop on Debugging Machine Learning Models},
  year    = {2019},
}


@misc{therapixel2020,
    author="Therapixel",
    url={https://fda.report/PMN/K192854},
    year = {2020},
}

@article{topol2019high,
  title={High-performance medicine: the convergence of human and artificial intelligence},
  author={Topol, Eric J},
  journal={Nature Medicine},
  volume={25},
  number={1},
  pages={44--56},
  year={2019},
  publisher={Nature Publishing Group}
}

@article{sendak2020path,
  title={A path for translation of machine learning products into healthcare delivery},
  author={Sendak, Mark P and D’Arcy, Joshua and Kashyap, Sehj and Gao, Michael and Nichols, Marshall and Corey, Kristin and Ratliff, William and Balu, Suresh},
  journal={European Medical Journal Innovations},
  volume={10},
  pages={19--00172},
  year={2020}
}

@article{mori2018dimensions,
  title={Dimensions metrics {API} reference \& getting started},
  author={Mori, Andres and Taylor, Mike},
  journal={Digital Science \& Research solutions},
  year={2018}
}

@article{freedman2015economics,
  title={The economics of reproducibility in preclinical research},
  author={Freedman, Leonard P and Cockburn, Iain M and Simcoe, Timothy S},
  journal={PLoS Biology},
  volume={13},
  number={6},
  pages={e1002165},
  year={2015},
  publisher={Public Library of Science}
}


@article{poldrack2020establishment,
  title={Establishment of best practices for evidence for prediction: a review},
  author={Poldrack, Russell A and Huckins, Grace and Varoquaux, Ga{\"e}l },
  journal={JAMA Psychiatry},
  volume={77},
  number={5},
  pages={534--540},
  year={2020},
  publisher={American Medical Association}
}

@inproceedings{bouthillier2019unreproducible,
  title={Unreproducible research is reproducible},
  author={Bouthillier, Xavier and Laurent, C{\'e}sar and Vincent, Pascal},
  booktitle={International Conference on Machine Learning (ICML)},
  pages={725--734},
  year={2019}
}


@inproceedings{bouthillier2021accounting,
  title={Accounting for variance in machine learning benchmarks},
  author={Bouthillier, Xavier and 
 Delaunay, Pierre and
Bronzi, Mirko and
Trofimov, Assya  and
Nichyporuk, Brennan and
Szeto, Justin and
Mohammadi Sepahvand, Nazanin and
Raff, Edward and
Madan, Kanika and
Voleti, Vikram and
Kahou, Samira Ebrahimi and
Michalski, Vincent and
Arbel, Tal and
Pal, Chris and
Varoquaux, Ga{\"e}l  and Vincent, Pascal},
  booktitle={Machine Learning and Systems},
  year={2021}
}

@article{langley2011changing,
  title={The changing science of machine learning},
  author={Langley, Pat},
  year={2011},
  journal={Machine Learning},
  volume={82},
  pages={275--279},
  publisher={Springer}
}

@article{cheplygina2015multiple,
  title={Multiple instance learning with bag dissimilarities},
  author={Cheplygina, Veronika and Tax, David M J and Loog, Marco},
  journal={Pattern recognition},
  volume={48},
  number={1},
  pages={264--275},
  year={2015},
  publisher={Elsevier}
}

@inproceedings{drummond2006machine,
  title={Machine learning as an experimental science (revisited)},
  author={Drummond, Chris},
  booktitle={AAAI workshop on evaluation methods for machine learning},
  pages={1--5},
  year={2006}
}

@article{simpson2019large,
  title={A large annotated medical image dataset for the development and evaluation of segmentation algorithms},
  author={Simpson, Amber L and Antonelli, Michela and Bakas, Spyridon and Bilello, Michel and Farahani, Keyvan and Van Ginneken, Bram and Kopp-Schneider, Annette and Landman, Bennett A and Litjens, Geert and Menze, Bjoern and others},
  journal={arXiv preprint arXiv:1902.09063},
  year={2019}
}


@article{gautam2020prevalence,
  title={Prevalence and diagnosis of neurological disorders using different deep learning techniques: a meta-analysis},
  author={Gautam, Ritu and Sharma, Manik},
  journal={Journal of Medical Systems},
  volume={44},
  number={2},
  pages={49},
  year={2020},
  publisher={Springer}
}


@article{ansart2020predicting,
  title={Predicting the progression of mild cognitive impairment using machine learning: a systematic, quantitative and critical review},
  author={Ansart, Manon and Epelbaum, St{\'e}phane and Bassignana, Giulia and B{\^o}ne, Alexandre and Bottani, Simona and Cattai, Tiziana and Couronne, Raphael and Faouzi, Johann and Koval, Igor and Louis, Maxime and others},
  journal={Medical Image Analysis},
  pages={101848},
  year={2020},
  publisher={Elsevier}
}

@article{mueller2005ways,
  title={Ways toward an early diagnosis in {Alzheimer’s} disease: the {Alzheimer’s Disease Neuroimaging Initiative (ADNI)}},
  author={Mueller, Susanne G and Weiner, Michael W and Thal, Leon J and Petersen, Ronald C and Jack, Clifford R and Jagust, William and Trojanowski, John Q and Toga, Arthur W and Beckett, Laurel},
  journal={Alzheimer's \& Dementia},
  volume={1},
  number={1},
  pages={55--66},
  year={2005},
  publisher={Elsevier}
}


@Article{szucs2020sample,
  author    = {Szucs, Denes and Ioannidis, John PA},
  title     = {Sample size evolution in neuroimaging research: an evaluation of highly-cited studies (1990-2012) and of latest practices (2017-2018) in high-impact journals},
  journal   = {NeuroImage},
  year      = {2020},
  pages     = {117164},
  publisher = {Elsevier},
}

@inproceedings{musgrave2020metric,
  title={A metric learning reality check},
  author={Musgrave, Kevin and Belongie, Serge and Lim, Ser-Nam},
  booktitle={European Conference on Computer Vision},
  pages={681--699},
  year={2020},
  organization={Springer}
}


@InProceedings{buolamwini2018gender,
  author    = {Buolamwini, Joy and Gebru, Timnit},
  title     = {Gender shades: Intersectional accuracy disparities in commercial gender classification},
  booktitle = {Fairness, Accountability and Transparency (FAccT)},
  year      = {2018},
  pages     = {77--91},
}


@incollection{datasheets2018,
  author    = {Timnit Gebru and
               Jamie Morgenstern and
               Briana Vecchione and
               Jennifer Wortman Vaughan and
               Hanna M. Wallach and
               Hal Daum{\'{e}} III and
               Kate Crawford},
  title     = {Datasheets for Datasets},
  booktitle   = {Workshop on Fairness, Accountability, and
Transparency in Machine Learning},
  year      = {2018}
}

@article{henderson2020towards,
  title={Towards the systematic reporting of the energy and carbon footprints of machine learning},
  author={Henderson, Peter and Hu, Jieru and Romoff, Joshua and Brunskill, Emma and Jurafsky, Dan and Pineau, Joelle},
  journal={Journal of Machine Learning Research},
  volume={21},
  number={248},
  pages={1--43},
  year={2020}
}


@article{sculley2014machine,
  title={Machine learning: The high interest credit card of technical debt},
  author={Sculley, David and Holt, Gary and Golovin, Daniel and Davydov, Eugene and Phillips, Todd and Ebner, Dietmar and Chaudhary, Vinay and Young, Michael},
  year={2014}
}

@inproceedings{chyzhyk2018controlling,
  title={Controlling a confound in predictive models with a test set minimizing its effect},
  author={Chyzhyk, Darya and Varoquaux, Ga{\"e}l and Thirion, Bertrand and Milham, Michael},
  booktitle={Workshop on Pattern Recognition in Neuroimaging (PRNI)},
  pages={1--4},
  year={2018},
  organization={IEEE}
}

@article{dagostino2003noninferiority,
  title={Non-inferiority trials: design concepts and issues--the encounters of academic consultants in statistics},
  author={D'Agostino Sr, Ralph B and Massaro, Joseph M and Sullivan, Lisa M},
  journal={Statistics in Medicine},
  volume={22},
  number={2},
  pages={169--186},
  year={2003},
  publisher={Wiley Online Library}
}


@inproceedings{sculley2015hidden,
  title={Hidden technical debt in machine learning systems},
  author={Sculley, David and Holt, Gary and Golovin, Daniel and Davydov, Eugene and Phillips, Todd and Ebner, Dietmar and Chaudhary, Vinay and Young, Michael and Crespo, Jean-Francois and Dennison, Dan},
  booktitle={Neural Information Processing Systems (NeurIPS)},
  pages={2503--2511},
  year={2015}
}

@article{woo2017building,
  title={Building better biomarkers: brain models in translational neuroimaging},
  author={Woo, Choong-Wan and Chang, Luke J and Lindquist, Martin A and Wager, Tor D},
  journal={Nature Neuroscience},
  volume={20},
  number={3},
  pages={365},
  year={2017},
  publisher={Nature Publishing Group}
}

@article{steyerberg2016prediction,
  title={Prediction models need appropriate internal, internal--external, and external validation},
  author={Steyerberg, Ewout W and Harrell, Frank E},
  journal={Journal of Clinical Epidemiology},
  volume={69},
  pages={245--247},
  year={2016},
  publisher={Elsevier}
}


@manual{ieeeauthor,
      title  = "Do you want to become an {IEEE} author",
      url    = "https://twitter.com/ozgurcatak/status/1018587349465358336",
      year   = "(accessed Nov 3, 2020)"
    }

@article{fillard2011quantitative,
  title={Quantitative evaluation of 10 tractography algorithms on a realistic diffusion MR phantom},
  author={Fillard, Pierre and Descoteaux, Maxime and Goh, Alvina and Gouttard, Sylvain and Jeurissen, Ben and Malcolm, James and Ramirez-Manzanares, Alonso and Reisert, Marco and Sakaie, Ken and Tensaouti, Fatima and others},
  journal={NeuroImage},
  volume={56},
  number={1},
  pages={220--234},
  year={2011},
  publisher={Elsevier}
}


@article{ioannidis2005most,
  title={Why most published research findings are false},
  author={Ioannidis, John P A},
  journal={PLoS Medicine},
  volume={2},
  number={8},
  pages={e124},
  year={2005},
  publisher={Public Library of Science}
}


@article{rosenthal1979file,
  title={The file drawer problem and tolerance for null results.},
  author={Rosenthal, Robert},
  journal={Psychological Bulletin},
  volume={86},
  number={3},
  pages={638},
  year={1979},
  publisher={American Psychological Association}
}


@article{christensen2007methodology,
  title={Methodology of superiority vs. equivalence trials and non-inferiority trials},
  author={Christensen, Erik},
  journal={Journal of Hepatology},
  volume={46},
  number={5},
  pages={947--954},
  year={2007},
  publisher={Elsevier}
}
@article{schumi2011through,
  title={Through the looking glass: understanding non-inferiority},
  author={Schumi, Jennifer and Wittes, Janet T},
  journal={Trials},
  volume={12},
  number={1},
  pages={1--12},
  year={2011},
  publisher={BioMed Central}
}


@article{bokai2017comparisons,
  title={Comparisons of superiority, non-inferiority, and equivalence trials},
  author={Wang, Bokai and Wang, Hongyue, and Tu, Xin  M and Feng, Changyong},
  journal={Shanghai Archives of Psychiatry},
  volume={29},
  number={6},
  pages={385},
  year={2017},
  publisher={Shanghai Mental Health Center}
}


@article{neyman1928use,
  title={On the use and interpretation of certain test criteria for purposes of statistical inference: Part I},
  author={Neyman, Jerzy and Pearson, Egon S},
  journal={Biometrika},
  pages={175--240},
  year={1928},
  publisher={JSTOR}
}

@article{neyman1933ix,
  title={IX. On the problem of the most efficient tests of statistical hypotheses},
  author={Neyman, Jerzy and Pearson, Egon Sharpe},
  journal={Philosophical Transactions of the Royal Society of London. Series A, Containing Papers of a Mathematical or Physical Character},
  volume={231},
  number={694-706},
  pages={289--337},
  year={1933},
  publisher={The Royal Society London}
}

@article{warfield1995automatic,
  title={Automatic identification of gray matter structures from MRI to improve the segmentation of white matter lesions},
  author={Warfield, Simon and Dengler, Joachim and Zaers, Joachim and Guttmann, Charles RG and Wells, William M and Ettinger, Gil J and Hiller, John and Kikinis, Ron},
  journal={Journal of Image Guided Surgery},
  volume={1},
  number={6},
  pages={326--338},
  year={1995},
  publisher={Taylor \& Francis}
}

@book{mclachlan2007algorithm,
  title={The {EM} algorithm and extensions},
  author={McLachlan, Geoffrey and Krishnan, Thriyambakam},
  volume={382},
  year={2007},
  publisher={John Wiley \& Sons}
}

@Article{Oswald2013,
author="Oswald, Lynn M.
and Wand, Gary S.
and Zhu, Shijun
and Selby, Victoria",
title="Volunteerism and self-selection bias in human positron emission tomography neuroimaging research",
journal="Brain Imaging and Behavior",
year="2013",
volume="7",
number="2",
pages="163--176",
issn="1931-7565",
doi="10.1007/s11682-012-9210-3",
url="https://doi.org/10.1007/s11682-012-9210-3"
}
