# Supplementary material for: Machine learning for medical imaging: methodological failures and recommendations for the future
Source: NPJ Digit Med. 2022 Apr 12;5:48. doi: 10.1038/s41746-022-00592-y (PMC9005663; doi:10.1038/s41746-022-00592-y)
Supplement: Supplementary file 2 — LaTeX source files [file 41746_2022_592_MOESM2_ESM.zip › draft/_notes.tex]

1) Corresponding?

2) Open access fee

Your work was paying for this right :D 

3) Word count

No idea how to do this properly, should we deattach supplementary? The equation references don't work then (not enough coffee) 

7838 in total words now incl everything


4) Dual publication

Not clear if preprints count? 

%Have the results/data/figures in this manuscript been published or are they under consideration for publication elsewhere?
%No, the results/data/figures in this manuscript have not been published elsewhere, nor are they under consideration (from you or one of your Contributing Authors) by another publisher.
%Yes, some portion of the results/data/figures in this manuscript have been published or are under consideration for publication elsewhere.
 
%Submission of a manuscript will be taken to imply (a) that Authors have obtained permission to publish from their employers or institutions, if they have a contractual or moral obligation to do so; (b) that approvals are held from any persons acknowledged, or cited as having provided personal communication; and (c) that all authors have seen and approved the final version of the submitted paper.
%Other than as an abstract details of any preliminary publication must be given in the submission letter. Authors must declare that no part of the manuscript is currently under consideration for publication elsewhere.


5) Referees
