# Supplementary material for: Machine learning for medical imaging: methodological failures and recommendations for the future
Source: NPJ Digit Med. 2022 Apr 12;5:48. doi: 10.1038/s41746-022-00592-y (PMC9005663; doi:10.1038/s41746-022-00592-y)
Supplement: Supplementary file 2 — LaTeX source files [file 41746_2022_592_MOESM2_ESM.zip › draft/cover.tex]

\documentclass{letter}

\begin{document}

Dear editors,

\bigskip

We are pleased to submit our manuscript entitled ``Machine learning for
medicine: methodological failures and guidelines for the future'' for
consideration for publication as a review in NPJ Digital Medicine.

\medskip

This manuscript reviews methodological shortcomings in studies on
artificial intelligence for healthcare. Given the volume of such studies,
including in NPJ Digital Medicine, we believe that it is a timely and
important topic. We review evidence of different shortcomings, published
or via new meta analysis. Dissecting the mechanisms at hand behind these
shortcomings, we propose actionable recommendations to improve the field.

\medskip

An important aspect of this manuscript is that it is written by
authors with a deep understanding of the methodological, statistical, and
computational aspects of AI --Gaël Varoquaux is the project lead of {\tt
scikit-learn} one the most used machine learning software worldwide and Veronika Cheplygina is the author of several highly-cited surveys -- and
many years of medical applications. We ground our analysis on this
understanding and communicate it in an accessible way.

\medskip

This manuscript has not been published and is not under consideration for
publication elsewhere. We have no conflicts of interest to disclose. An
earlier version of this manuscript was preprinted under the title ``How I
failed machine learning in medical imaging--shortcomings and
recommendations''. The preprint has generated considerable interest \footnote{\url{https://www.altmetric.com/details/102008499?src=bookmarklet}} and generated discussions among both machine learning researchers and clinicians. We therefore strongly believe it would be an asset to your journal. 


\bigskip

Sincerely,

\qquad
Ga\"el Varoquaux, Inria France \& McGill University, Canada

\qquad
Veronika Cheplygina, IT University of Copenhagen, Denmark


% Reviewers - GV 
% - L Oakden-Rayner
% - Zach Lipton
% - HughHarvey https://twitter.com/DrHughHarvey
% - Marzyeh Ghassemi
% - Andrew Beam https://www.hsph.harvard.edu/andrew-beam/
% - Brett Beaulieu-Jones
% - Nikola Stikov https://scholar.google.ca/citations?user=02a5TU8AAAAJ&hl=en

% Maybe Margaret Mitchell (formerly Google), she has worked on some mental health ML also (next to various critical papers)? 

% Cite my survey, in nature reviews cardiology: cardiology:https://www.nature.com/articles/s41569-021-00527-2
%Maxime Sermesant, Hervé Delingette, Hubert Cochet, Pierre Jaïs & Nicholas Ayache 

% Cite my survey, in nature machine intelligence: (but we don't cite them) 
% https://www.nature.com/articles/s42256-020-0185-2
% Yipeng Hu, Joseph Jacob, Geoffrey J. M. Parker, David J. Hawkes, John R. Hurst & Danail Stoyanov 


\end{document}
