# Supplementary material for: Machine learning for medical imaging: methodological failures and recommendations for the future
Source: NPJ Digit Med. 2022 Apr 12;5:48. doi: 10.1038/s41746-022-00592-y (PMC9005663; doi:10.1038/s41746-022-00592-y)
Supplement: Supplementary file 2 — LaTeX source files [file 41746_2022_592_MOESM2_ESM.zip › draft/draft_notes.tex]

 
% Fatalities from cancer:

% Lung (1.76 million deaths)
% Colorectal (862 000 deaths)
% Stomach (783 000 deaths)
% Liver (782 000 deaths)
% Breast (627 000 deaths)

% 237 challenges in total 
%https://grand-challenge.org/challenges/?search=lung  14
%https://grand-challenge.org/challenges/?search=colorectal 1
%https://grand-challenge.org/challenges/?search=colon 1
%https://grand-challenge.org/challenges/?search=stomach 0
%https://grand-challenge.org/challenges/?search=liver  14
%https://grand-challenge.org/challenges/?search=breast   7 challenges, all histopathology (no mammography)
%https://grand-challenge.org/challenges/?search=mammography 1

% Others
% https://grand-challenge.org/challenges/?search=brain 25
% https://grand-challenge.org/challenges/?search=kidney 2
% https://grand-challenge.org/challenges/?search=heart 3
% https://grand-challenge.org/challenges/?search=prostate 7

%https://app.dimensions.ai/discover/publication


Fig. \ref{fig:sample_size} (middle) that sample size is indeed slowly increasing through the years, although some low sample sizes are still being studied even after larger public datasets have been released. Fig. \ref{fig:sample_size} (left) shows the algorithm performance as a function of the year, and there is indeed a slight upwards trend in performance, especially for AD vs HC. 


Recently more larger datasets have become available, often via medical image challenges. Together with what we know about sample size, we would expect for the results to improve. To see if this is the case, we looked at diagnosis of Alzheimer's disease (AD) and mild cognitive impairment (MCI), as opposed to healthy controls (HC). We chose this problem because there is a large number of publications about this problem, and thus allowing us to draw stronger conclusions. 

We examined studies of three related, binary classification problems: AD vs HC, MCI vs HC and AD vs MCI. We gathered data about these studies from three recent meta-reviews on neuroimaging~\citep{dallora2017machine,sakai2019machine,arbabshirani2017single}, and looked at the year of the study, the sample size and the algorithm performance.

Scraping MICCAI papers from arXiV \url{https://medium.com/@alireza.mehrtash/does-arxiv-improve-citation-impact-an-analysis-of-recent-miccai-papers-32a7671ef6a8}

\url{https://github.com/emrekavur/Result-Fetcher-Tool-for-grand-challenge.org} Fetch results from medical imaging challenges

%Preregistration discussion https://twitter.com/INM7_ISN/status/1218869465603067904?s=09


%Github to scrape grand-challenge.org: \url{https://github.com/emrekavur/Result-Fetcher-Tool-for-grand-challenge.org}

\textbf{Possible data}: scrape Kaggle and/or grand-challenge 

Useful kaggle challenges:
\url{https://www.kaggle.com/c/mlsp-2014-mri/leaderboard}
\url{https://www.kaggle.com/c/mri2018/leaderboard}
\url{https://www.kaggle.com/c/trabit2019-imaging-biomarkers/leaderboard}
\url{https://www.kaggle.com/c/mci-prediction/leaderboard}
\url{https://www.kaggle.com/c/ai-for-clinical-data-analytics-hw3/leaderboard}
\url{https://www.kaggle.com/c/prostate-cancer/leaderboard}
\url{https://www.kaggle.com/c/uninadmc-bls-2/leaderboard}
\url{https://www.kaggle.com/c/mlcontest/leaderboard}
\url{https://www.kaggle.com/c/uninadmc-bls/leaderboard}
\url{https://www.kaggle.com/c/uninadmc-bls-2/leaderboard}
\url{https://www.kaggle.com/c/ultrasound-nerve-segmentation/leaderboard}
\url{https://www.kaggle.com/c/siim-acr-pneumothorax-segmentation/leaderboard}
\url{https://www.kaggle.com/c/mrf-hse-shad-2018/leaderboard}
\url{https://www.kaggle.com/c/xray-lung-segmentation/leaderboard}
\url{https://www.kaggle.com/c/bis800/leaderboard}
\url{https://www.kaggle.com/c/ai-for-clinical-data-analysis-hw2/leaderboard}
\url{https://www.kaggle.com/c/dat300-ca2-autumn2019/leaderboard}
\url{https://www.kaggle.com/c/medical-imaging-2019/leaderboard}
\url{https://www.kaggle.com/c/testzl/leaderboard}
\url{https://www.kaggle.com/c/segmentation-in3d-spine-mr/leaderboard}
\url{https://www.kaggle.com/c/data-science-bowl-2017/leaderboard}
\url{https://www.kaggle.com/c/2020bmi707-assignment-2-q5/leaderboard}
\url{https://www.kaggle.com/c/2019bmi707-assignment-2-q5/leaderboard}
\url{https://www.kaggle.com/c/lungs-patches-classification}
