# Supplementary material for: Machine learning for medical imaging: methodological failures and recommendations for the future
Source: NPJ Digit Med. 2022 Apr 12;5:48. doi: 10.1038/s41746-022-00592-y (PMC9005663; doi:10.1038/s41746-022-00592-y)
Supplement: Supplementary file 2 — LaTeX source files [file 41746_2022_592_MOESM2_ESM.zip › draft/draft_unsorted.tex]

%\cite{amsterdam2020eliminating} predicting patient outcome, collider biases the model


\cite{shepperd2019prevalence} extracting confusion matrix and verifying numbers + looking at multiple comparisons, 22 out of 49 contain errors, calls for open science
%
\cite{park2018methodologic}: Next to AUC, specificity, sensitivity suggests calibration performance (predicted vs observed probability) and Hosmer-Lemeshow goodness-of-fit on binary outcomes.
%
\cite{han2016develop} developing clinical models (diagnostic and prognostic), emphasis on using both a discrimination metric (AUC) but also a calibration metric. 


\cite{johnson2002theoretician} Some guidelines from 2001 on how to compare algorithms experimentally. 346 citations so not too popular, citations mostly from other fields. Zero mentions of MICCAI in citing articles. Just an estimation from Veronika's side but several of these guidelines are routinely ignored by MICCAI papers

 \cite{pulini2019classification}  Calls for statistical testing, binomial test for two class problems and permutation testing, reporting of variability


%\cite{demsar2006statistical} proposes a statistical test to determine whether there are any significant differences between ranks of classifiers, which are compared using multiple datasets. If there are some significant difference, a post-hoc test is used to calculate the minimum difference in ranks, for the difference to be significant. The critical difference decreases with the number of datasets, but increases with the number of classifiers. (This has implications for challenges)


\cite{beleites2013sample} examines learning curves, but also how much test data is needed. Calculations for sample size needed to show one classifier is better than the other. Spectroscopy data, so low sample size and high dimensionality.

\cite{japkowicz2015performance,santafe2015dealing} - framework with measuring performance (metrics), sampling (cross-validation etc), assessing statistical significance (rank-sum). 


%Summarizing, dataset bias can be a problem in medical images, but it can be overlooked. For example, in the proceedings of MICCAI 2018, almost no papers focusing on diagnosis reported the demographics of the subject groups used in the experiments~\citep{abbasi2020risk}. While larger benchmark datasets are available, current findings show us that this does not remove the problem of dataset bias.


%current practices may disadvantage groups with less resources eg in developing world, while problems are pressing 


\cite{tandon2019using} - article aimed at psychiatrists, with common misconceptions about ML
 

%Sample size problems
%\cite{varoquaux2018cross} small sample sizes lead to large error bars in cross-validation

%\cite{airola2009comparison} comparison of AUC estimators in small sample studies

%Justification
%\cite{larson2017sample} In a random sample of 100 EEG and ERP papers, zero reported sample size calculations (but some reported partial parameters)


\cite{frank2019citation} - diagnostic imaging studies (all organs/modalities) with higher accuracy rates are studied more, ``could lead clinicians to overestimate the accuracy of imaging tests, contributing to patient harm''. No conclusive evidence of association between organ/modaility though. Something similar could be happening in MLMI? 


%In the worst case, this can lead to metrics intentionally being gamed. For example \cite{teney2020value} demonstrates how papers focusing on out-of-distribution testing use prior information about the test set to construct better performing methods. In medical imaging, \cite{maierhein2018winner} show how challenges could potentially be gamed by leaving out predictions on some images. 


De-democratization of AI \cite{ahmed2020dedemocratization}, groups with more resources publish in top venues increasingly more (related to grad student descent).\gv{Either skip on this, or put it in the conclusion.} %Also paper by Sara Hooker

%text mining on proceedings (paper Nick Heller?) 

\cite{bowen2015increasing} examines funding, number of papers, number of New Molecular Entities discovered - funding is increasing, papers are increasing disproportionately (but so are retractions), discoveries not enough. Discusses possible reasons including incentives to scientists

\cite{zhou2020review} discusses challenges ahead: mainly generalization across datasets, how to get tools into the clinic, secure sharing of data in consortia - yes but this is not enough

\cite{liu2019comparison} deep learning compared to experts, on par with each other, however comparison often missing or not performed adequately


Reproducibility (same dataset). \cite{mcdermott2019reproducibility} examines three types of reproducibility: technical (code and data), statistical (different sampling from same source) and conceptual (different source). Compares papers in ML, CV, NLP and ML4H - no MICCAI listed, only open access conferences! ML4H more frequently do not release code/data, more often (but only 38\%) report variance, do not validate on multiple datasets. 

\cite{tatman2018practical} 3 levels of reproducibility: low (code is only described), medium (code/data provided but not the environment, this is the level encouraged by ICML. At NeurIPS 2017, less than 40\% provided links to code), high (code/data/environment). Here reproducibility = reproduce results by author (not apply method to new dataset). Provide example of each type of paper at ICML and give recommendations. Some recommendations:  processing data, training the model and evaluating the trained model should be independent steps. 
\cite{gundersen2018state} proposes reproducibility metrics (what details of method, results etc are described/shared) and quantifies these metrics for two years of AAAI and IJCAI conferences. 


\cite{cockburn2020threats} discusses replication crisis in other areas of science and how it applies to computer science. Publication bias incentivizes safer topics, disincentivizes replication or exploratory research, encourages HARKing, questionable data analysis etc\citep{ioannidis2005most}. Analyses most downloaded 410 papers from ACM computer science journals - 15\% use p-values for significance testing,of these 97\% had a p-value less than 0.05 finding. Reviews proposals to counteract the problems, e.g. redefining or abandoning statistical significance, preregistration, quantifying p-hacking in published work. 


\cite{forde2019scientific} call to adopt a hypothesis testing approach in ML, for example hypothesis about how much a proposed architecture change will benefit a baseline model. Quote: ``it is plausible that a significant percentage of published work claiming state of the art performance actually has no statistical sensitivity to measure their improvement over competing methods''. Calls for studying individual parameters first, then interactions. Calls for registered reports.


More replication studies like \cite{voets2018replication} replication of a JAMA article, did not replicate (AUC 0.95 and 0.8 vs 0.99 and 0.99 in original). - should be rewarded! 
