# Supplementary material for: Machine learning for medical imaging: methodological failures and recommendations for the future
Source: NPJ Digit Med. 2022 Apr 12;5:48. doi: 10.1038/s41746-022-00592-y (PMC9005663; doi:10.1038/s41746-022-00592-y)
Supplement: Supplementary file 2 — LaTeX source files [file 41746_2022_592_MOESM2_ESM.zip › draft/removed.tex]

%INTRO

\gv{General note: we need to have some optimism. We need to talk about opportunities, and as a consequence missed opportunities.}

%What is the problem?
%Why are current solutions not good enough?
%How do we propose to solve it?
%What do we do in this paper?

%for instance FDA approval of radiological computer-aided screening for breast cancer~\citep{therapixel2020}. //Cutting down on words, previous references already have many examples


%medical imaging: in 2020, 14\,000 entries indexed by PubMed mention
%``machine learning'' and 1\,700 also mention ``medical'' ``image''.
% //Removed, We don't use pubmed in the other figur

%in life sciences \cite{freedman2015economics} estimate that over 50\% of preclinical research is not reproducible costing over 28 billion USD per year in the US alone


%NOT ALL ABOUT


% The decrease in performance with larger datasets
% (\autoref{fig:sample_size}b) may be due heterogeneity: smaller datasets
% may have more stringent quality assurance or inclusion criteria. Yet, a
% biomarker applicable to only a small subset of the data is of limited
% clinical relevance.


% REDEFINE EVAL

%Barriers in open science~\cite{pownall2020navigating} 

%Change on system level, less focus on novel methods with SOTA results (but how?) 
%Ablation experiments 
%Look at failure cases to get an idea of advantages and disadvantages of the method


\mytodo{Competitions as a way of limiting winner's curse, but ideally competitions where we don't only focus on the winner, but write an analysis paper on the determinants of success. I know of \cite{fillard2011quantitative}, but there must be more.}

But competition are not a silver bullet
``challenge design is very heterogeneous and lacks common standards, although these are requested by the community'' \citep{maierhein2018rankings}
