# Supplementary material for: Machine learning for medical imaging: methodological failures and recommendations for the future
Source: NPJ Digit Med. 2022 Apr 12;5:48. doi: 10.1038/s41746-022-00592-y (PMC9005663; doi:10.1038/s41746-022-00592-y)
Supplement: Supplementary file 2 — LaTeX source files [file 41746_2022_592_MOESM2_ESM.zip › draft/table_papers.tex]

\begin{table*}[]
    \centering
    \begin{tabular}{l l l p{5cm}}
         Source & Extracted by & Papers & (Selected) fields \\
         \hline
         
         Table S1 \cite{dallora2017machine} & Tabula PDF & 37 (AD) & Best performance per paper \\
         
         Table 3 \cite{sakai2019machine} & HTML & 57 (AD) & Task, sample size, validation type, performance \\
         
         Tables 1-6 \cite{wen2020convolutional} & HTML & 32 (AD) &  Task, sample size, demographics, performance, data leakage, citations \\
         
         \cite{ansart2019predicting} &  CSV available &  & \\
         
         \cite{liu2019comparison} & HTML & 82 (medical imaging) &  Sample size, validation, demographics, ...  \\
         
         
         
         \cite{gautam2020prevalence} & HTML &  94 (AD, Parkinson's, epilepsy) & Sample size, performance \\
         
         Veronika's bias paper &  TODO & \\
         
        
         
         
         
         
         
         
         
         
    \end{tabular}
    \caption{Used data sources}
    \label{tab:my_label}
\end{table*}
