# Supplementary material for: Machine learning for medical imaging: methodological failures and recommendations for the future
Source: NPJ Digit Med. 2022 Apr 12;5:48. doi: 10.1038/s41746-022-00592-y (PMC9005663; doi:10.1038/s41746-022-00592-y)
Supplement: Supplementary file 2 — LaTeX source files [file 41746_2022_592_MOESM2_ESM.zip › figures/alzheimer_fig.tex]

% A tex file to assemble the figures in a single PDF
\documentclass[journal,12pt,onecolumn]{IEEEtran}

\usepackage{graphicx}
\usepackage{color}
\usepackage{url}
\definecolor{darkgreen}{rgb}{.0,.3,.3}

%\usepackage{setspace}
%\onehalfspacing 
%\usepackage{setspace}\setstretch{1,4}
\linespread{.8}

\usepackage[tightpage,active]{preview}

\begin{document}

\begin{preview}
    \includegraphics[width=.31\linewidth]{subjects_vs_year}%
    \llap{\raisebox{1ex}{\sffamily\bfseries a.}\hspace*{.26\linewidth}}%
    \hfill%
    \includegraphics[width=.31\linewidth]{performance_vs_subjects}%
    \llap{\raisebox{1ex}{\sffamily\bfseries b.}\hspace*{.26\linewidth}}%
    \hfill%
    \includegraphics[width=.31\linewidth]{performance_vs_subjects_time}%
    \llap{\raisebox{1ex}{\sffamily\bfseries c.}\hspace*{.26\linewidth}}%
    \hspace*{-.75ex}
\end{preview}

\end{document}
