# Supplementary material for: Machine learning for medical imaging: methodological failures and recommendations for the future
Source: NPJ Digit Med. 2022 Apr 12;5:48. doi: 10.1038/s41746-022-00592-y (PMC9005663; doi:10.1038/s41746-022-00592-y)
Supplement: Supplementary file 2 — LaTeX source files [file 41746_2022_592_MOESM2_ESM.zip › figures/kaggle_fig.tex]

% A tex file to assemble the figures in a single PDF
\documentclass[journal,12pt,onecolumn]{IEEEtran}

\usepackage{graphicx}
\usepackage{color}
\usepackage{url}
\definecolor{darkgreen}{rgb}{.0,.3,.3}

%\usepackage{setspace}
%\onehalfspacing 
%\usepackage{setspace}\setstretch{1,4}
\linespread{.8}

\usepackage[tightpage,active]{preview}

\begin{document}

\begin{minipage}{.68\linewidth}
\begin{preview}
    \sffamily{\bfseries Evaluation noise\smallskip

    in Kaggle competitions}\small\vspace*{-3ex}

    \hfill%
    {\sffamily Observed improvement in score \quad}

    \begin{minipage}{.4\linewidth}
	Lung cancer

	Classification\smallskip

	{\scriptsize Prize: \$1\,000\,000\\Test size: max 1K}
    \end{minipage}\hspace*{-.1\linewidth}%
    \begin{minipage}{.68\linewidth}
    %\hspace*{-.068\linewidth}%
    \includegraphics[width=1.03\linewidth]{data-science-bowl-2017_hist.pdf}
    \end{minipage}%
    \vspace*{-.8ex}

    \begin{minipage}{.4\linewidth}
    Schizophrenia 
    
    Classification\smallskip

	{\scriptsize Incentive: publications\\Test size: 120}\bigskip
    \end{minipage}\hspace*{-.1\linewidth}%
    \begin{minipage}{.68\linewidth}
    %\hspace*{.04\linewidth}%
    \includegraphics[width=1.03\linewidth]{mlsp-2014-mri_hist.pdf}
    \end{minipage}
    \vspace*{-1.8ex}

    \begin{minipage}{.4\linewidth}
	Prostate cancer

	Diagnosis (regression)\smallskip

	{\scriptsize Prize: \$\,25\,000\\Test size: $\sim$1\,000}\smallskip
    \end{minipage}\hspace*{-.1\linewidth}%
    \begin{minipage}{.68\linewidth}
    %\hspace*{.09\linewidth}%
    \includegraphics[width=1.03\linewidth]{2021-prostate_hist.pdf}
    \end{minipage}%
    \vspace*{-1.8ex}

    \begin{minipage}{.4\linewidth}
	Intracranial hemorrhage

	Detection (classification)\smallskip

	{\scriptsize Prize: \$\,15\,000\\Test size: 120\,000}\smallskip
    \end{minipage}\hspace*{-.1\linewidth}%
    \begin{minipage}{.68\linewidth}
    %\hspace*{-.04\linewidth}%
    \includegraphics[width=1.03\linewidth]{2021-rsna-intracranial_hist.pdf}
    \end{minipage}%
    \vspace*{-1.8ex}

    \begin{minipage}{.4\linewidth}
	Pneumonia

	Detection (localization)\smallskip

	{\scriptsize Prize: \$\,30\,000\\Test size: 3\,000}\smallskip
    \end{minipage}\hspace*{-.1\linewidth}%
    \begin{minipage}{.68\linewidth}
    %\hspace*{-.1\linewidth}%
    \includegraphics[width=1.03\linewidth]{2021-rsna-pneumonia_hist.pdf}
    \end{minipage}%
    \vspace*{-1.8ex}

    \begin{minipage}{.4\linewidth}
	Lung pneumothorax

	Segmentation\smallskip

	{\scriptsize Prize: \$\,30\,000\\Test size: max 6k}\smallskip
    \end{minipage}\hspace*{-.1\linewidth}%
    \begin{minipage}{.68\linewidth}
    %\hspace*{.268\linewidth}%
    \includegraphics[width=1.03\linewidth]{siim-acr-pneumothorax-segmentation_hist.pdf}
    \end{minipage}%
    \vspace*{-1.8ex}

    \begin{minipage}{.4\linewidth}
	Covid 19

	Abnormality localization\smallskip

	{\scriptsize Prize: \$\,100\,000\\Test size: 1\,200}\smallskip
    \end{minipage}\hspace*{-.1\linewidth}%
    \begin{minipage}{.68\linewidth}
    %\hspace*{.02\linewidth}%
    \includegraphics[width=1.03\linewidth]{2021-siim-covid19_hist.pdf}
    \end{minipage}%
    \vspace*{-1.8ex}

    \begin{minipage}{.4\linewidth}
	Nerve

	Segmentation\smallskip

	{\scriptsize Prize: \$100\,000\\Test size 5.5K}\smallskip     \end{minipage}\hspace*{-.1\linewidth}%
    \begin{minipage}{.68\linewidth}
    %\hspace*{-.05\linewidth}%
    \includegraphics[width=1.03\linewidth]{ultrasound-nerve-segmentation_hist.pdf}
    \end{minipage}%
    \vspace*{-1.5ex}
\end{preview}
\end{minipage}%


\end{document}
