# Supplementary material for: Machine learning for medical imaging: methodological failures and recommendations for the future
Source: NPJ Digit Med. 2022 Apr 12;5:48. doi: 10.1038/s41746-022-00592-y (PMC9005663; doi:10.1038/s41746-022-00592-y)
Supplement: Supplementary file 2 — LaTeX source files [file 41746_2022_592_MOESM2_ESM.zip › paper.bbl]

\begin{thebibliography}{100}
\expandafter\ifx\csname url\endcsname\relax
  \def\url#1{\texttt{#1}}\fi
\expandafter\ifx\csname urlprefix\endcsname\relax\def\urlprefix{URL }\fi
\providecommand{\bibinfo}[2]{#2}
\providecommand{\eprint}[2][]{\url{#2}}

\bibitem{litjens2017survey}
\bibinfo{author}{Litjens, G.} \emph{et~al.}
\newblock \bibinfo{title}{A survey on deep learning in medical image analysis}.
\newblock \emph{\bibinfo{journal}{Medical Image Analysis}}
  \textbf{\bibinfo{volume}{42}}, \bibinfo{pages}{60--88}
  (\bibinfo{year}{2017}).

\bibitem{cheplygina2019not}
\bibinfo{author}{Cheplygina, V.}, \bibinfo{author}{de~Bruijne, M.} \&
  \bibinfo{author}{Pluim, J. P.~W.}
\newblock \bibinfo{title}{Not-so-supervised: a survey of semi-supervised,
  multi-instance, and transfer learning in medical image analysis}.
\newblock \emph{\bibinfo{journal}{Medical Image Analysis}}
  \textbf{\bibinfo{volume}{54}}, \bibinfo{pages}{280--296}
  (\bibinfo{year}{2019}).

\bibitem{zhou2020review}
\bibinfo{author}{Zhou, S.~K.} \emph{et~al.}
\newblock \bibinfo{title}{A review of deep learning in medical imaging: Image
  traits, technology trends, case studies with progress highlights, and future
  promises}.
\newblock \emph{\bibinfo{journal}{Proceedings of the IEEE}}
  \bibinfo{pages}{1--19} (\bibinfo{year}{2020}).

\bibitem{liu2019comparison}
\bibinfo{author}{Liu, X.} \emph{et~al.}
\newblock \bibinfo{title}{A comparison of deep learning performance against
  health-care professionals in detecting diseases from medical imaging: a
  systematic review and meta-analysis}.
\newblock \emph{\bibinfo{journal}{The Lancet Digital Health}}
  (\bibinfo{year}{2019}).

\bibitem{topol2019high}
\bibinfo{author}{Topol, E.~J.}
\newblock \bibinfo{title}{High-performance medicine: the convergence of human
  and artificial intelligence}.
\newblock \emph{\bibinfo{journal}{Nature Medicine}}
  \textbf{\bibinfo{volume}{25}}, \bibinfo{pages}{44--56}
  (\bibinfo{year}{2019}).

\bibitem{sendak2020path}
\bibinfo{author}{Sendak, M.~P.} \emph{et~al.}
\newblock \bibinfo{title}{A path for translation of machine learning products
  into healthcare delivery}.
\newblock \emph{\bibinfo{journal}{European Medical Journal Innovations}}
  \textbf{\bibinfo{volume}{10}}, \bibinfo{pages}{19--00172}
  (\bibinfo{year}{2020}).

\bibitem{schwartz1987artificial}
\bibinfo{author}{Schwartz, W.~B.}, \bibinfo{author}{Patil, R.~S.} \&
  \bibinfo{author}{Szolovits, P.}
\newblock \bibinfo{title}{Artificial intelligence in medicine}
  (\bibinfo{year}{1987}).

\bibitem{roberts2021common}
\bibinfo{author}{Roberts, M.} \emph{et~al.}
\newblock \bibinfo{title}{Common pitfalls and recommendations for using machine
  learning to detect and prognosticate for {COVID-19} using chest radiographs
  and {CT} scans}.
\newblock \emph{\bibinfo{journal}{Nature Machine Intelligence}}
  \textbf{\bibinfo{volume}{3}}, \bibinfo{pages}{199--217}
  (\bibinfo{year}{2021}).

\bibitem{willemink2020preparing}
\bibinfo{author}{Willemink, M.~J.} \emph{et~al.}
\newblock \bibinfo{title}{Preparing medical imaging data for machine learning}.
\newblock \emph{\bibinfo{journal}{Radiology}} \bibinfo{pages}{192224}
  (\bibinfo{year}{2020}).

\bibitem{mueller2005ways}
\bibinfo{author}{Mueller, S.~G.} \emph{et~al.}
\newblock \bibinfo{title}{Ways toward an early diagnosis in {Alzheimer’s}
  disease: the {Alzheimer’s Disease Neuroimaging Initiative (ADNI)}}.
\newblock \emph{\bibinfo{journal}{Alzheimer's \& Dementia}}
  \textbf{\bibinfo{volume}{1}}, \bibinfo{pages}{55--66} (\bibinfo{year}{2005}).

\bibitem{dallora2017machine}
\bibinfo{author}{Dallora, A.~L.}, \bibinfo{author}{Eivazzadeh, S.},
  \bibinfo{author}{Mendes, E.}, \bibinfo{author}{Berglund, J.} \&
  \bibinfo{author}{Anderberg, P.}
\newblock \bibinfo{title}{Machine learning and microsimulation techniques on
  the prognosis of dementia: A systematic literature review}.
\newblock \emph{\bibinfo{journal}{PLoS ONE}} \textbf{\bibinfo{volume}{12}},
  \bibinfo{pages}{e0179804} (\bibinfo{year}{2017}).

\bibitem{arbabshirani2017single}
\bibinfo{author}{Arbabshirani, M.~R.}, \bibinfo{author}{Plis, S.},
  \bibinfo{author}{Sui, J.} \& \bibinfo{author}{Calhoun, V.~D.}
\newblock \bibinfo{title}{Single subject prediction of brain disorders in
  neuroimaging: Promises and pitfalls}.
\newblock \emph{\bibinfo{journal}{NeuroImage}} \textbf{\bibinfo{volume}{145}},
  \bibinfo{pages}{137--165} (\bibinfo{year}{2017}).

\bibitem{sakai2019machine}
\bibinfo{author}{Sakai, K.} \& \bibinfo{author}{Yamada, K.}
\newblock \bibinfo{title}{Machine learning studies on major brain diseases:
  5-year trends of 2014--2018}.
\newblock \emph{\bibinfo{journal}{Japanese Journal of Radiology}}
  \textbf{\bibinfo{volume}{37}}, \bibinfo{pages}{34--72}
  (\bibinfo{year}{2019}).

\bibitem{wen2020convolutional}
\bibinfo{author}{Wen, J.} \emph{et~al.}
\newblock \bibinfo{title}{Convolutional neural networks for classification of
  {Alzheimer's} disease: overview and reproducible evaluation}.
\newblock \emph{\bibinfo{journal}{Medical Image Analysis}}
  \bibinfo{pages}{101694} (\bibinfo{year}{2020}).

\bibitem{ansart2020predicting}
\bibinfo{author}{Ansart, M.} \emph{et~al.}
\newblock \bibinfo{title}{Predicting the progression of mild cognitive
  impairment using machine learning: a systematic, quantitative and critical
  review}.
\newblock \emph{\bibinfo{journal}{Medical Image Analysis}}
  \bibinfo{pages}{101848} (\bibinfo{year}{2020}).

\bibitem{torralba2011unbiased}
\bibinfo{author}{Torralba, A.} \& \bibinfo{author}{Efros, A.~A.}
\newblock \bibinfo{title}{Unbiased look at dataset bias}.
\newblock In \emph{\bibinfo{booktitle}{Computer Vision and Pattern Recognition
  (CVPR)}}, \bibinfo{pages}{1521--1528} (\bibinfo{year}{2011}).

\bibitem{dockes2021preventing}
\bibinfo{author}{Dock{\`e}s, J.}, \bibinfo{author}{Varoquaux, G.} \&
  \bibinfo{author}{Poline, J.-B.}
\newblock \bibinfo{title}{Preventing dataset shift from breaking
  machine-learning biomarkers}.
\newblock \emph{\bibinfo{journal}{GigaScience}} \textbf{\bibinfo{volume}{10}},
  \bibinfo{pages}{giab055} (\bibinfo{year}{2021}).

\bibitem{zendel2017good}
\bibinfo{author}{Zendel, O.}, \bibinfo{author}{Murschitz, M.},
  \bibinfo{author}{Humenberger, M.} \& \bibinfo{author}{Herzner, W.}
\newblock \bibinfo{title}{How good is my test data? introducing safety analysis
  for computer vision}.
\newblock \emph{\bibinfo{journal}{International Journal of Computer Vision}}
  \textbf{\bibinfo{volume}{125}}, \bibinfo{pages}{95--109}
  (\bibinfo{year}{2017}).

\bibitem{pooch2019can}
\bibinfo{author}{Pooch, E.~H.}, \bibinfo{author}{Ballester, P.~L.} \&
  \bibinfo{author}{Barros, R.~C.}
\newblock \bibinfo{title}{Can we trust deep learning models diagnosis? the
  impact of domain shift in chest radiograph classification}.
\newblock In \emph{\bibinfo{booktitle}{MICCAI workshop on Thoracic Image
  Analysis}} (\bibinfo{publisher}{Springer}, \bibinfo{year}{2019}).

\bibitem{zech2018variable}
\bibinfo{author}{Zech, J.~R.} \emph{et~al.}
\newblock \bibinfo{title}{Variable generalization performance of a deep
  learning model to detect pneumonia in chest radiographs: a cross-sectional
  study}.
\newblock \emph{\bibinfo{journal}{PLoS Medicine}}
  \textbf{\bibinfo{volume}{15}}, \bibinfo{pages}{e1002683}
  (\bibinfo{year}{2018}).

\bibitem{larrazabal2020gender}
\bibinfo{author}{Larrazabal, A.~J.}, \bibinfo{author}{Nieto, N.},
  \bibinfo{author}{Peterson, V.}, \bibinfo{author}{Milone, D.~H.} \&
  \bibinfo{author}{Ferrante, E.}
\newblock \bibinfo{title}{Gender imbalance in medical imaging datasets produces
  biased classifiers for computer-aided diagnosis}.
\newblock \emph{\bibinfo{journal}{Proceedings of the National Academy of
  Sciences}}  (\bibinfo{year}{2020}).

\bibitem{tasdizen2018improving}
\bibinfo{author}{Tasdizen, T.}, \bibinfo{author}{Sajjadi, M.},
  \bibinfo{author}{Javanmardi, M.} \& \bibinfo{author}{Ramesh, N.}
\newblock \bibinfo{title}{Improving the robustness of convolutional networks to
  appearance variability in biomedical images}.
\newblock In \emph{\bibinfo{booktitle}{International Symposium on Biomedical
  Imaging (ISBI)}}, \bibinfo{pages}{549--553} (\bibinfo{organization}{IEEE},
  \bibinfo{year}{2018}).

\bibitem{wachinger2021detect}
\bibinfo{author}{Wachinger, C.}, \bibinfo{author}{Rieckmann, A.},
  \bibinfo{author}{P{\"o}lsterl, S.}, \bibinfo{author}{Initiative, A. D.~N.}
  \emph{et~al.}
\newblock \bibinfo{title}{Detect and correct bias in multi-site neuroimaging
  datasets}.
\newblock \emph{\bibinfo{journal}{Medical Image Analysis}}
  \textbf{\bibinfo{volume}{67}}, \bibinfo{pages}{101879}
  (\bibinfo{year}{2021}).

\bibitem{ashraf2018learning}
\bibinfo{author}{Ashraf, A.}, \bibinfo{author}{Khan, S.},
  \bibinfo{author}{Bhagwat, N.}, \bibinfo{author}{Chakravarty, M.} \&
  \bibinfo{author}{Taati, B.}
\newblock \bibinfo{title}{Learning to unlearn: building immunity to dataset
  bias in medical imaging studies}.
\newblock In \emph{\bibinfo{booktitle}{NeurIPS workshop on Machine Learning for
  Health (ML4H)}} (\bibinfo{year}{2018}).

\bibitem{yu2018classify}
\bibinfo{author}{Yu, X.}, \bibinfo{author}{Zheng, H.}, \bibinfo{author}{Liu,
  C.}, \bibinfo{author}{Huang, Y.} \& \bibinfo{author}{Ding, X.}
\newblock \bibinfo{title}{Classify epithelium-stroma in histopathological
  images based on deep transferable network}.
\newblock \emph{\bibinfo{journal}{Journal of Microscopy}}
  \textbf{\bibinfo{volume}{271}}, \bibinfo{pages}{164--173}
  (\bibinfo{year}{2018}).

\bibitem{abbasi2020risk}
\bibinfo{author}{Abbasi-Sureshjani, S.}, \bibinfo{author}{Raumanns, R.},
  \bibinfo{author}{Michels, B.~E.}, \bibinfo{author}{Schouten, G.} \&
  \bibinfo{author}{Cheplygina, V.}
\newblock \bibinfo{title}{Risk of training diagnostic algorithms on data with
  demographic bias}.
\newblock In \emph{\bibinfo{booktitle}{Interpretable and Annotation-Efficient
  Learning for Medical Image Computing}}, \bibinfo{pages}{183--192}
  (\bibinfo{publisher}{Springer}, \bibinfo{year}{2020}).

\bibitem{suresh2019framework}
\bibinfo{author}{Suresh, H.} \& \bibinfo{author}{Guttag, J.~V.}
\newblock \bibinfo{title}{A framework for understanding unintended consequences
  of machine learning}.
\newblock \emph{\bibinfo{journal}{arXiv preprint arXiv:1901.10002}}
  (\bibinfo{year}{2019}).

\bibitem{park2018methodologic}
\bibinfo{author}{Park, S.~H.} \& \bibinfo{author}{Han, K.}
\newblock \bibinfo{title}{Methodologic guide for evaluating clinical
  performance and effect of artificial intelligence technology for medical
  diagnosis and prediction}.
\newblock \emph{\bibinfo{journal}{Radiology}} \textbf{\bibinfo{volume}{286}},
  \bibinfo{pages}{800--809} (\bibinfo{year}{2018}).

\bibitem{oakden2020hidden}
\bibinfo{author}{Oakden-Rayner, L.}, \bibinfo{author}{Dunnmon, J.},
  \bibinfo{author}{Carneiro, G.} \& \bibinfo{author}{R{\'e}, C.}
\newblock \bibinfo{title}{Hidden stratification causes clinically meaningful
  failures in machine learning for medical imaging}.
\newblock In \emph{\bibinfo{booktitle}{ACM Conference on Health, Inference, and
  Learning}}, \bibinfo{pages}{151--159} (\bibinfo{year}{2020}).

\bibitem{winkler2019association}
\bibinfo{author}{Winkler, J.~K.} \emph{et~al.}
\newblock \bibinfo{title}{Association between surgical skin markings in
  dermoscopic images and diagnostic performance of a deep learning
  convolutional neural network for melanoma recognition}.
\newblock \emph{\bibinfo{journal}{JAMA Dermatology}}
  \textbf{\bibinfo{volume}{155}}, \bibinfo{pages}{1135--1141}
  (\bibinfo{year}{2019}).

\bibitem{joskowicz2019inter}
\bibinfo{author}{Joskowicz, L.}, \bibinfo{author}{Cohen, D.},
  \bibinfo{author}{Caplan, N.} \& \bibinfo{author}{Sosna, J.}
\newblock \bibinfo{title}{Inter-observer variability of manual contour
  delineation of structures in {CT}}.
\newblock \emph{\bibinfo{journal}{European Radiology}}
  \textbf{\bibinfo{volume}{29}}, \bibinfo{pages}{1391--1399}
  (\bibinfo{year}{2019}).

\bibitem{oakden2019exploring}
\bibinfo{author}{Oakden-Rayner, L.}
\newblock \bibinfo{title}{Exploring large-scale public medical image datasets}.
\newblock \emph{\bibinfo{journal}{Academic Radiology}}
  \textbf{\bibinfo{volume}{27}}, \bibinfo{pages}{106--112}
  (\bibinfo{year}{2020}).

\bibitem{langley2011changing}
\bibinfo{author}{Langley, P.}
\newblock \bibinfo{title}{The changing science of machine learning}.
\newblock \emph{\bibinfo{journal}{Machine Learning}}
  \textbf{\bibinfo{volume}{82}}, \bibinfo{pages}{275--279}
  (\bibinfo{year}{2011}).

\bibitem{rabanser2018failing}
\bibinfo{author}{Rabanser, S.}, \bibinfo{author}{G{\"u}nnemann, S.} \&
  \bibinfo{author}{Lipton, Z.~C.}
\newblock \bibinfo{title}{Failing loudly: an empirical study of methods for
  detecting dataset shift}.
\newblock In \emph{\bibinfo{booktitle}{Neural Information Processing Systems
  (NeurIPS)}} (\bibinfo{year}{2018}).

\bibitem{radsch2020radiologist}
\bibinfo{author}{R{\"a}dsch, T.} \emph{et~al.}
\newblock \bibinfo{title}{What your radiologist might be missing: using machine
  learning to identify mislabeled instances of {X-ray} images}.
\newblock In \emph{\bibinfo{booktitle}{Hawaii International Conference on
  System Sciences (HICSS)}} (\bibinfo{year}{2020}).

\bibitem{beyer2020done}
\bibinfo{author}{Beyer, L.}, \bibinfo{author}{H{\'e}naff, O.~J.},
  \bibinfo{author}{Kolesnikov, A.}, \bibinfo{author}{Zhai, X.} \&
  \bibinfo{author}{Oord, A. v.~d.}
\newblock \bibinfo{title}{Are we done with {ImageNet}?}
\newblock \emph{\bibinfo{journal}{arXiv preprint arXiv:2006.07159}}
  (\bibinfo{year}{2020}).

\bibitem{datasheets2018}
\bibinfo{author}{Gebru, T.} \emph{et~al.}
\newblock \bibinfo{title}{Datasheets for datasets}.
\newblock In \emph{\bibinfo{booktitle}{Workshop on Fairness, Accountability,
  and Transparency in Machine Learning}} (\bibinfo{year}{2018}).

\bibitem{mitchell2019model}
\bibinfo{author}{Mitchell, M.} \emph{et~al.}
\newblock \bibinfo{title}{Model cards for model reporting}.
\newblock In \emph{\bibinfo{booktitle}{Fairness, Accountability, and
  Transparency (FAccT)}}, \bibinfo{pages}{220--229}
  (\bibinfo{organization}{ACM}, \bibinfo{year}{2019}).

\bibitem{orting2019survey}
\bibinfo{author}{{\O}rting, S.~N.} \emph{et~al.}
\newblock \bibinfo{title}{A survey of crowdsourcing in medical image analysis}.
\newblock \emph{\bibinfo{journal}{Human Computation}}
  \textbf{\bibinfo{volume}{7}}, \bibinfo{pages}{1--26} (\bibinfo{year}{2020}).

\bibitem{poldrack2020establishment}
\bibinfo{author}{Poldrack, R.~A.}, \bibinfo{author}{Huckins, G.} \&
  \bibinfo{author}{Varoquaux, G.}
\newblock \bibinfo{title}{Establishment of best practices for evidence for
  prediction: a review}.
\newblock \emph{\bibinfo{journal}{JAMA Psychiatry}}
  \textbf{\bibinfo{volume}{77}}, \bibinfo{pages}{534--540}
  (\bibinfo{year}{2020}).

\bibitem{pulini2019classification}
\bibinfo{author}{Pulini, A.~A.}, \bibinfo{author}{Kerr, W.~T.},
  \bibinfo{author}{Loo, S.~K.} \& \bibinfo{author}{Lenartowicz, A.}
\newblock \bibinfo{title}{Classification accuracy of neuroimaging biomarkers in
  attention-deficit/hyperactivity disorder: Effects of sample size and circular
  analysis}.
\newblock \emph{\bibinfo{journal}{Biological Psychiatry: Cognitive Neuroscience
  and Neuroimaging}} \textbf{\bibinfo{volume}{4}}, \bibinfo{pages}{108--120}
  (\bibinfo{year}{2019}).

\bibitem{saeb2017need}
\bibinfo{author}{Saeb, S.}, \bibinfo{author}{Lonini, L.},
  \bibinfo{author}{Jayaraman, A.}, \bibinfo{author}{Mohr, D.~C.} \&
  \bibinfo{author}{Kording, K.~P.}
\newblock \bibinfo{title}{The need to approximate the use-case in clinical
  machine learning}.
\newblock \emph{\bibinfo{journal}{Gigascience}} \textbf{\bibinfo{volume}{6}},
  \bibinfo{pages}{gix019} (\bibinfo{year}{2017}).

\bibitem{skocik2016tried}
\bibinfo{author}{Hosseini, M.} \emph{et~al.}
\newblock \bibinfo{title}{I tried a bunch of things: The dangers of unexpected
  overfitting in classification of brain data}.
\newblock \emph{\bibinfo{journal}{Neuroscience \& Biobehavioral Reviews}}
  (\bibinfo{year}{2020}).

\bibitem{simpson2019large}
\bibinfo{author}{Simpson, A.~L.} \emph{et~al.}
\newblock \bibinfo{title}{A large annotated medical image dataset for the
  development and evaluation of segmentation algorithms}.
\newblock \emph{\bibinfo{journal}{arXiv preprint arXiv:1902.09063}}
  (\bibinfo{year}{2019}).

\bibitem{rohlfing2011image}
\bibinfo{author}{Rohlfing, T.}
\newblock \bibinfo{title}{Image similarity and tissue overlaps as surrogates
  for image registration accuracy: widely used but unreliable}.
\newblock \emph{\bibinfo{journal}{IEEE Transactions on Medical Imaging}}
  \textbf{\bibinfo{volume}{31}}, \bibinfo{pages}{153--163}
  (\bibinfo{year}{2011}).

\bibitem{maierhein2018rankings}
\bibinfo{author}{Maier-Hein, L.} \emph{et~al.}
\newblock \bibinfo{title}{Why rankings of biomedical image analysis
  competitions should be interpreted with care}.
\newblock \emph{\bibinfo{journal}{Nature Communications}}
  \textbf{\bibinfo{volume}{9}}, \bibinfo{pages}{5217} (\bibinfo{year}{2018}).

\bibitem{van2019calibration}
\bibinfo{author}{Van~Calster, B.}, \bibinfo{author}{McLernon, D.~J.},
  \bibinfo{author}{Van~Smeden, M.}, \bibinfo{author}{Wynants, L.} \&
  \bibinfo{author}{Steyerberg, E.~W.}
\newblock \bibinfo{title}{Calibration: the {Achilles} heel of predictive
  analytics}.
\newblock \emph{\bibinfo{journal}{BMC Medicine}} \textbf{\bibinfo{volume}{17}},
  \bibinfo{pages}{1--7} (\bibinfo{year}{2019}).

\bibitem{wagstaff2012machine}
\bibinfo{author}{Wagstaff, K.~L.}
\newblock \bibinfo{title}{Machine learning that matters}.
\newblock In \emph{\bibinfo{booktitle}{International Conference on Machine
  Learning (ICML)}}, \bibinfo{pages}{529--536} (\bibinfo{year}{2012}).

\bibitem{shankar2020evaluating}
\bibinfo{author}{Shankar, V.} \emph{et~al.}
\newblock \bibinfo{title}{Evaluating machine accuracy on imagenet}.
\newblock In \emph{\bibinfo{booktitle}{International Conference on Machine
  Learning (ICML)}} (\bibinfo{year}{2020}).

\bibitem{bellamy2020evaluating}
\bibinfo{author}{Bellamy, D.}, \bibinfo{author}{Celi, L.} \&
  \bibinfo{author}{Beam, A.~L.}
\newblock \bibinfo{title}{Evaluating progress on machine learning for
  longitudinal electronic healthcare data}.
\newblock \emph{\bibinfo{journal}{arXiv preprint arXiv:2010.01149}}
  (\bibinfo{year}{2020}).

\bibitem{oliver2018realistic}
\bibinfo{author}{Oliver, A.}, \bibinfo{author}{Odena, A.},
  \bibinfo{author}{Raffel, C.}, \bibinfo{author}{Cubuk, E.~D.} \&
  \bibinfo{author}{Goodfellow, I.~J.}
\newblock \bibinfo{title}{Realistic evaluation of semi-supervised learning
  algorithms}.
\newblock In \emph{\bibinfo{booktitle}{Neural Information Processing Systems
  (NeurIPS)}} (\bibinfo{year}{2018}).

\bibitem{dacrema2019really}
\bibinfo{author}{Dacrema, M.~F.}, \bibinfo{author}{Cremonesi, P.} \&
  \bibinfo{author}{Jannach, D.}
\newblock \bibinfo{title}{Are we really making much progress? a worrying
  analysis of recent neural recommendation approaches}.
\newblock In \emph{\bibinfo{booktitle}{ACM Conference on Recommender Systems}},
  \bibinfo{pages}{101--109} (\bibinfo{year}{2019}).

\bibitem{musgrave2020metric}
\bibinfo{author}{Musgrave, K.}, \bibinfo{author}{Belongie, S.} \&
  \bibinfo{author}{Lim, S.-N.}
\newblock \bibinfo{title}{A metric learning reality check}.
\newblock In \emph{\bibinfo{booktitle}{European Conference on Computer
  Vision}}, \bibinfo{pages}{681--699} (\bibinfo{organization}{Springer},
  \bibinfo{year}{2020}).

\bibitem{pham2020problems}
\bibinfo{author}{Pham, H.~V.} \emph{et~al.}
\newblock \bibinfo{title}{Problems and opportunities in training deep learning
  software systems: an analysis of variance}.
\newblock In \emph{\bibinfo{booktitle}{IEEE/ACM International Conference on
  Automated Software Engineering}}, \bibinfo{pages}{771--783}
  (\bibinfo{year}{2020}).

\bibitem{bouthillier2021accounting}
\bibinfo{author}{Bouthillier, X.} \emph{et~al.}
\newblock \bibinfo{title}{Accounting for variance in machine learning
  benchmarks}.
\newblock In \emph{\bibinfo{booktitle}{Machine Learning and Systems}}
  (\bibinfo{year}{2021}).

\bibitem{varoquaux2018cross}
\bibinfo{author}{Varoquaux, G.}
\newblock \bibinfo{title}{Cross-validation failure: small sample sizes lead to
  large error bars}.
\newblock \emph{\bibinfo{journal}{NeuroImage}} \textbf{\bibinfo{volume}{180}},
  \bibinfo{pages}{68--77} (\bibinfo{year}{2018}).

\bibitem{szucs2020sample}
\bibinfo{author}{Szucs, D.} \& \bibinfo{author}{Ioannidis, J.~P.}
\newblock \bibinfo{title}{Sample size evolution in neuroimaging research: an
  evaluation of highly-cited studies (1990-2012) and of latest practices
  (2017-2018) in high-impact journals}.
\newblock \emph{\bibinfo{journal}{NeuroImage}} \bibinfo{pages}{117164}
  (\bibinfo{year}{2020}).

\bibitem{roelofs2019meta}
\bibinfo{author}{Roelofs, R.} \emph{et~al.}
\newblock \bibinfo{title}{A meta-analysis of overfitting in machine learning}.
\newblock In \emph{\bibinfo{booktitle}{Neural Information Processing Systems
  (NeurIPS)}}, \bibinfo{pages}{9179--9189} (\bibinfo{year}{2019}).

\bibitem{demsar2006statistical}
\bibinfo{author}{Dem{\v{s}}ar, J.}
\newblock \bibinfo{title}{Statistical comparisons of classifiers over multiple
  data sets}.
\newblock \emph{\bibinfo{journal}{The Journal of Machine Learning Research}}
  \textbf{\bibinfo{volume}{7}}, \bibinfo{pages}{1--30} (\bibinfo{year}{2006}).

\bibitem{thompson2020meta}
\bibinfo{author}{Thompson, W.~H.}, \bibinfo{author}{Wright, J.},
  \bibinfo{author}{Bissett, P.~G.} \& \bibinfo{author}{Poldrack, R.~A.}
\newblock \bibinfo{title}{Meta-research: Dataset decay and the problem of
  sequential analyses on open datasets}.
\newblock \emph{\bibinfo{journal}{eLife}} \textbf{\bibinfo{volume}{9}},
  \bibinfo{pages}{e53498} (\bibinfo{year}{2020}).

\bibitem{maierhein2018winner}
\bibinfo{author}{Maier-Hein, L.} \emph{et~al.}
\newblock \bibinfo{title}{Is the winner really the best? a critical analysis of
  common research practice in biomedical image analysis competitions.}
\newblock \emph{\bibinfo{journal}{Nature Communications}}
  (\bibinfo{year}{2018}).

\bibitem{cockburn2020threats}
\bibinfo{author}{Cockburn, A.}, \bibinfo{author}{Dragicevic, P.},
  \bibinfo{author}{Besan{\c{c}}on, L.} \& \bibinfo{author}{Gutwin, C.}
\newblock \bibinfo{title}{Threats of a replication crisis in empirical computer
  science}.
\newblock \emph{\bibinfo{journal}{Communications of the ACM}}
  \textbf{\bibinfo{volume}{63}}, \bibinfo{pages}{70--79}
  (\bibinfo{year}{2020}).

\bibitem{gigerenzer2018statistical}
\bibinfo{author}{Gigerenzer, G.}
\newblock \bibinfo{title}{Statistical rituals: The replication delusion and how
  we got there}.
\newblock \emph{\bibinfo{journal}{Advances in Methods and Practices in
  Psychological Science}} \textbf{\bibinfo{volume}{1}},
  \bibinfo{pages}{198--218} (\bibinfo{year}{2018}).

\bibitem{benavoli2016should}
\bibinfo{author}{Benavoli, A.}, \bibinfo{author}{Corani, G.} \&
  \bibinfo{author}{Mangili, F.}
\newblock \bibinfo{title}{Should we really use post-hoc tests based on
  mean-ranks?}
\newblock \emph{\bibinfo{journal}{The Journal of Machine Learning Research}}
  \textbf{\bibinfo{volume}{17}}, \bibinfo{pages}{152--161}
  (\bibinfo{year}{2016}).

\bibitem{berrar2017confidence}
\bibinfo{author}{Berrar, D.}
\newblock \bibinfo{title}{Confidence curves: an alternative to null hypothesis
  significance testing for the comparison of classifiers}.
\newblock \emph{\bibinfo{journal}{Machine Learning}}
  \textbf{\bibinfo{volume}{106}}, \bibinfo{pages}{911--949}
  (\bibinfo{year}{2017}).

\bibitem{bouthillier2019unreproducible}
\bibinfo{author}{Bouthillier, X.}, \bibinfo{author}{Laurent, C.} \&
  \bibinfo{author}{Vincent, P.}
\newblock \bibinfo{title}{Unreproducible research is reproducible}.
\newblock In \emph{\bibinfo{booktitle}{International Conference on Machine
  Learning (ICML)}}, \bibinfo{pages}{725--734} (\bibinfo{year}{2019}).

\bibitem{norgeot2020minimum}
\bibinfo{author}{Norgeot, B.} \emph{et~al.}
\newblock \bibinfo{title}{Minimum information about clinical artificial
  intelligence modeling: the {MI-CLAIM} checklist}.
\newblock \emph{\bibinfo{journal}{Nature Medicine}}
  \textbf{\bibinfo{volume}{26}}, \bibinfo{pages}{1320--1324}
  (\bibinfo{year}{2020}).

\bibitem{drummond2006machine}
\bibinfo{author}{Drummond, C.}
\newblock \bibinfo{title}{Machine learning as an experimental science
  (revisited)}.
\newblock In \emph{\bibinfo{booktitle}{AAAI workshop on evaluation methods for
  machine learning}}, \bibinfo{pages}{1--5} (\bibinfo{year}{2006}).

\bibitem{steyerberg2016prediction}
\bibinfo{author}{Steyerberg, E.~W.} \& \bibinfo{author}{Harrell, F.~E.}
\newblock \bibinfo{title}{Prediction models need appropriate internal,
  internal--external, and external validation}.
\newblock \emph{\bibinfo{journal}{Journal of Clinical Epidemiology}}
  \textbf{\bibinfo{volume}{69}}, \bibinfo{pages}{245--247}
  (\bibinfo{year}{2016}).

\bibitem{woo2017building}
\bibinfo{author}{Woo, C.-W.}, \bibinfo{author}{Chang, L.~J.},
  \bibinfo{author}{Lindquist, M.~A.} \& \bibinfo{author}{Wager, T.~D.}
\newblock \bibinfo{title}{Building better biomarkers: brain models in
  translational neuroimaging}.
\newblock \emph{\bibinfo{journal}{Nature Neuroscience}}
  \textbf{\bibinfo{volume}{20}}, \bibinfo{pages}{365} (\bibinfo{year}{2017}).

\bibitem{vancalster2018reporting}
\bibinfo{author}{Van~Calster, B.} \emph{et~al.}
\newblock \bibinfo{title}{Reporting and interpreting decision curve analysis: a
  guide for investigators}.
\newblock \emph{\bibinfo{journal}{European urology}}
  \textbf{\bibinfo{volume}{74}}, \bibinfo{pages}{796} (\bibinfo{year}{2018}).

\bibitem{thomas2020problem}
\bibinfo{author}{Thomas, R.} \& \bibinfo{author}{Uminsky, D.}
\newblock \bibinfo{title}{The problem with metrics is a fundamental problem for
  {AI}}.
\newblock \emph{\bibinfo{journal}{arXiv preprint arXiv:2002.08512}}
  (\bibinfo{year}{2020}).

\bibitem{committee2001points}
\bibinfo{author}{for the Evaluation~of Medicinal~Products, E.~A.}
\newblock \bibinfo{title}{Points to consider on switching between superiority
  and non-inferiority}.
\newblock \emph{\bibinfo{journal}{British Journal of Clinical Pharmacology}}
  \textbf{\bibinfo{volume}{52}}, \bibinfo{pages}{223--228}
  (\bibinfo{year}{2001}).

\bibitem{dagostino2003noninferiority}
\bibinfo{author}{D'Agostino~Sr, R.~B.}, \bibinfo{author}{Massaro, J.~M.} \&
  \bibinfo{author}{Sullivan, L.~M.}
\newblock \bibinfo{title}{Non-inferiority trials: design concepts and
  issues--the encounters of academic consultants in statistics}.
\newblock \emph{\bibinfo{journal}{Statistics in Medicine}}
  \textbf{\bibinfo{volume}{22}}, \bibinfo{pages}{169--186}
  (\bibinfo{year}{2003}).

\bibitem{christensen2007methodology}
\bibinfo{author}{Christensen, E.}
\newblock \bibinfo{title}{Methodology of superiority vs. equivalence trials and
  non-inferiority trials}.
\newblock \emph{\bibinfo{journal}{Journal of Hepatology}}
  \textbf{\bibinfo{volume}{46}}, \bibinfo{pages}{947--954}
  (\bibinfo{year}{2007}).

\bibitem{hendriksen2013diagnostic}
\bibinfo{author}{Hendriksen, J.~M.}, \bibinfo{author}{Geersing, G.-J.},
  \bibinfo{author}{Moons, K.~G.} \& \bibinfo{author}{de~Groot, J.~A.}
\newblock \bibinfo{title}{Diagnostic and prognostic prediction models}.
\newblock \emph{\bibinfo{journal}{Journal of Thrombosis and Haemostasis}}
  \textbf{\bibinfo{volume}{11}}, \bibinfo{pages}{129--141}
  (\bibinfo{year}{2013}).

\bibitem{campbell2004consort}
\bibinfo{author}{Campbell, M.~K.}, \bibinfo{author}{Elbourne, D.~R.} \&
  \bibinfo{author}{Altman, D.~G.}
\newblock \bibinfo{title}{Consort statement: extension to cluster randomised
  trials}.
\newblock \emph{\bibinfo{journal}{Bmj}} \textbf{\bibinfo{volume}{328}},
  \bibinfo{pages}{702--708} (\bibinfo{year}{2004}).

\bibitem{blasini2018role}
\bibinfo{author}{Blasini, M.}, \bibinfo{author}{Peiris, N.},
  \bibinfo{author}{Wright, T.} \& \bibinfo{author}{Colloca, L.}
\newblock \bibinfo{title}{The role of patient--practitioner relationships in
  placebo and nocebo phenomena}.
\newblock \emph{\bibinfo{journal}{International review of neurobiology}}
  \textbf{\bibinfo{volume}{139}}, \bibinfo{pages}{211--231}
  (\bibinfo{year}{2018}).

\bibitem{lipton2019troubling}
\bibinfo{author}{Lipton, Z.~C.} \& \bibinfo{author}{Steinhardt, J.}
\newblock \bibinfo{title}{Troubling trends in machine learning scholarship:
  some {ML} papers suffer from flaws that could mislead the public and stymie
  future research.}
\newblock \emph{\bibinfo{journal}{Queue}} \textbf{\bibinfo{volume}{17}},
  \bibinfo{pages}{45--77} (\bibinfo{year}{2019}).

\bibitem{tatman2018practical}
\bibinfo{author}{Tatman, R.}, \bibinfo{author}{VanderPlas, J.} \&
  \bibinfo{author}{Dane, S.}
\newblock \bibinfo{title}{A practical taxonomy of reproducibility for machine
  learning research}.
\newblock In \emph{\bibinfo{booktitle}{ICML workshop on Reproducibility in
  Machine Learning}} (\bibinfo{year}{2018}).

\bibitem{gundersen2018state}
\bibinfo{author}{Gundersen, O.~E.} \& \bibinfo{author}{Kjensmo, S.}
\newblock \bibinfo{title}{State of the art: Reproducibility in artificial
  intelligence}.
\newblock In \emph{\bibinfo{booktitle}{AAAI Conference on Artificial
  Intelligence}} (\bibinfo{year}{2018}).

\bibitem{fernandez-delgado2014do}
\bibinfo{author}{Fernández-Delgado, M.}, \bibinfo{author}{Cernadas, E.},
  \bibinfo{author}{Barro, S.}, \bibinfo{author}{Amorim, D.} \&
  \bibinfo{author}{Amorim Fernández-Delgado, D.}
\newblock \bibinfo{title}{Do we need hundreds of classifiers to solve real
  world classification problems?}
\newblock \emph{\bibinfo{journal}{Journal of Machine Learning Research}}
  \textbf{\bibinfo{volume}{15}}, \bibinfo{pages}{3133--3181}
  (\bibinfo{year}{2014}).

\bibitem{sculley2015hidden}
\bibinfo{author}{Sculley, D.} \emph{et~al.}
\newblock \bibinfo{title}{Hidden technical debt in machine learning systems}.
\newblock In \emph{\bibinfo{booktitle}{Neural Information Processing Systems
  (NeurIPS)}}, \bibinfo{pages}{2503--2511} (\bibinfo{year}{2015}).

\bibitem{ioannidis2005most}
\bibinfo{author}{Ioannidis, J. P.~A.}
\newblock \bibinfo{title}{Why most published research findings are false}.
\newblock \emph{\bibinfo{journal}{PLoS Medicine}} \textbf{\bibinfo{volume}{2}},
  \bibinfo{pages}{e124} (\bibinfo{year}{2005}).

\bibitem{teney2020value}
\bibinfo{author}{Teney, D.} \emph{et~al.}
\newblock \bibinfo{title}{On the value of out-of-distribution testing: an
  example of {Goodhart's Law}}.
\newblock In \emph{\bibinfo{booktitle}{Neural Information Processing Systems
  (NeurIPS)}} (\bibinfo{year}{2020}).

\bibitem{kerr1998harking}
\bibinfo{author}{Kerr, N.~L.}
\newblock \bibinfo{title}{{HARKing}: hypothesizing after the results are
  known}.
\newblock \emph{\bibinfo{journal}{Personality and social psychology review}}
  \textbf{\bibinfo{volume}{2}}, \bibinfo{pages}{196--217}
  (\bibinfo{year}{1998}).

\bibitem{gencoglu2019hark}
\bibinfo{author}{Gencoglu, O.} \emph{et~al.}
\newblock \bibinfo{title}{{HARK} side of deep learning--from grad student
  descent to automated machine learning}.
\newblock \emph{\bibinfo{journal}{arXiv preprint arXiv:1904.07633}}
  (\bibinfo{year}{2019}).

\bibitem{rosenthal1979file}
\bibinfo{author}{Rosenthal, R.}
\newblock \bibinfo{title}{The file drawer problem and tolerance for null
  results.}
\newblock \emph{\bibinfo{journal}{Psychological Bulletin}}
  \textbf{\bibinfo{volume}{86}}, \bibinfo{pages}{638} (\bibinfo{year}{1979}).

\bibitem{kellmeyer2017ethical}
\bibinfo{author}{Kellmeyer, P.}
\newblock \bibinfo{title}{Ethical and legal implications of the methodological
  crisis in neuroimaging}.
\newblock \emph{\bibinfo{journal}{Cambridge Quarterly of Healthcare Ethics}}
  \textbf{\bibinfo{volume}{26}}, \bibinfo{pages}{530--554}
  (\bibinfo{year}{2017}).

\bibitem{japkowicz2015performance}
\bibinfo{author}{Japkowicz, N.} \& \bibinfo{author}{Shah, M.}
\newblock \bibinfo{title}{Performance evaluation in machine learning}.
\newblock In \emph{\bibinfo{booktitle}{Machine Learning in Radiation
  Oncology}}, \bibinfo{pages}{41--56} (\bibinfo{publisher}{Springer},
  \bibinfo{year}{2015}).

\bibitem{santafe2015dealing}
\bibinfo{author}{Santafe, G.}, \bibinfo{author}{Inza, I.} \&
  \bibinfo{author}{Lozano, J.~A.}
\newblock \bibinfo{title}{Dealing with the evaluation of supervised
  classification algorithms}.
\newblock \emph{\bibinfo{journal}{Artificial Intelligence Review}}
  \textbf{\bibinfo{volume}{44}}, \bibinfo{pages}{467--508}
  (\bibinfo{year}{2015}).

\bibitem{han2016develop}
\bibinfo{author}{Han, K.}, \bibinfo{author}{Song, K.} \& \bibinfo{author}{Choi,
  B.~W.}
\newblock \bibinfo{title}{How to develop, validate, and compare clinical
  prediction models involving radiological parameters: study design and
  statistical methods}.
\newblock \emph{\bibinfo{journal}{Korean Journal of Radiology}}
  \textbf{\bibinfo{volume}{17}}, \bibinfo{pages}{339--350}
  (\bibinfo{year}{2016}).

\bibitem{richter2020sample}
\bibinfo{author}{Richter, A.~N.} \& \bibinfo{author}{Khoshgoftaar, T.~M.}
\newblock \bibinfo{title}{Sample size determination for biomedical big data
  with limited labels}.
\newblock \emph{\bibinfo{journal}{Network Modeling Analysis in Health
  Informatics and Bioinformatics}} \textbf{\bibinfo{volume}{9}},
  \bibinfo{pages}{12} (\bibinfo{year}{2020}).

\bibitem{collins2015transparent}
\bibinfo{author}{Collins, G.~S.}, \bibinfo{author}{Reitsma, J.~B.},
  \bibinfo{author}{Altman, D.~G.} \& \bibinfo{author}{Moons, K.~G.}
\newblock \bibinfo{title}{Transparent reporting of a multivariable prediction
  model for individual prognosis or diagnosis (tripod): the tripod statement}.
\newblock \emph{\bibinfo{journal}{Journal of British Surgery}}
  \textbf{\bibinfo{volume}{102}}, \bibinfo{pages}{148--158}
  (\bibinfo{year}{2015}).

\bibitem{wolff2019probast}
\bibinfo{author}{Wolff, R.~F.} \emph{et~al.}
\newblock \bibinfo{title}{Probast: a tool to assess the risk of bias and
  applicability of prediction model studies}.
\newblock \emph{\bibinfo{journal}{Annals of internal medicine}}
  \textbf{\bibinfo{volume}{170}}, \bibinfo{pages}{51--58}
  (\bibinfo{year}{2019}).

\bibitem{henderson2020towards}
\bibinfo{author}{Henderson, P.} \emph{et~al.}
\newblock \bibinfo{title}{Towards the systematic reporting of the energy and
  carbon footprints of machine learning}.
\newblock \emph{\bibinfo{journal}{Journal of Machine Learning Research}}
  \textbf{\bibinfo{volume}{21}}, \bibinfo{pages}{1--43} (\bibinfo{year}{2020}).

\bibitem{bowen2015increasing}
\bibinfo{author}{Bowen, A.} \& \bibinfo{author}{Casadevall, A.}
\newblock \bibinfo{title}{Increasing disparities between resource inputs and
  outcomes, as measured by certain health deliverables, in biomedical
  research}.
\newblock \emph{\bibinfo{journal}{Proceedings of the National Academy of
  Sciences}} \textbf{\bibinfo{volume}{112}}, \bibinfo{pages}{11335--11340}
  (\bibinfo{year}{2015}).

\bibitem{chambers2015registered}
\bibinfo{author}{Chambers, C.~D.}, \bibinfo{author}{Dienes, Z.},
  \bibinfo{author}{McIntosh, R.~D.}, \bibinfo{author}{Rotshtein, P.} \&
  \bibinfo{author}{Willmes, K.}
\newblock \bibinfo{title}{Registered reports: realigning incentives in
  scientific publishing}.
\newblock \emph{\bibinfo{journal}{Cortex}} \textbf{\bibinfo{volume}{66}},
  \bibinfo{pages}{A1--A2} (\bibinfo{year}{2015}).

\bibitem{forde2019scientific}
\bibinfo{author}{Forde, J.~Z.} \& \bibinfo{author}{Paganini, M.}
\newblock \bibinfo{title}{The scientific method in the science of machine
  learning}.
\newblock In \emph{\bibinfo{booktitle}{ICLR workshop on Debugging Machine
  Learning Models}} (\bibinfo{year}{2019}).

\bibitem{firestein2015failure}
\bibinfo{author}{Firestein, S.}
\newblock \emph{\bibinfo{title}{Failure: Why science is so successful}}
  (\bibinfo{publisher}{Oxford University Press}, \bibinfo{year}{2015}).

\bibitem{borji2018negative}
\bibinfo{author}{Borji, A.}
\newblock \bibinfo{title}{Negative results in computer vision: A perspective}.
\newblock \emph{\bibinfo{journal}{Image and Vision Computing}}
  \textbf{\bibinfo{volume}{69}}, \bibinfo{pages}{1--8} (\bibinfo{year}{2018}).

\bibitem{voets2018replication}
\bibinfo{author}{Voets, M.}, \bibinfo{author}{M{\o}llersen, K.} \&
  \bibinfo{author}{Bongo, L.~A.}
\newblock \bibinfo{title}{Replication study: Development and validation of deep
  learning algorithm for detection of diabetic retinopathy in retinal fundus
  photographs}.
\newblock \emph{\bibinfo{journal}{arXiv preprint arXiv:1803.04337}}
  (\bibinfo{year}{2018}).

\bibitem{wilkinson2020time}
\bibinfo{author}{Wilkinson, J.} \emph{et~al.}
\newblock \bibinfo{title}{Time to reality check the promises of machine
  learning-powered precision medicine}.
\newblock \emph{\bibinfo{journal}{The Lancet Digital Health}}
  (\bibinfo{year}{2020}).

\bibitem{whitaker2020bropenscience}
\bibinfo{author}{Whitaker, K.} \& \bibinfo{author}{Guest, O.}
\newblock \bibinfo{title}{\#bropenscience is broken science}.
\newblock \emph{\bibinfo{journal}{The Psychologist}}
  \textbf{\bibinfo{volume}{33}}, \bibinfo{pages}{34--37}
  (\bibinfo{year}{2020}).

\bibitem{kakarmath2020best}
\bibinfo{author}{Kakarmath, S.} \emph{et~al.}
\newblock \bibinfo{title}{Best practices for authors of healthcare-related
  artificial intelligence manuscripts.}
\newblock \emph{\bibinfo{journal}{NPJ Digital Medicine}}
  \textbf{\bibinfo{volume}{3}}, \bibinfo{pages}{134--134}
  (\bibinfo{year}{2020}).

\end{thebibliography}
