# Supplementary material for: Machine learning for medical imaging: methodological failures and recommendations for the future
Source: NPJ Digit Med. 2022 Apr 12;5:48. doi: 10.1038/s41746-022-00592-y (PMC9005663; doi:10.1038/s41746-022-00592-y)
Supplement: Supplementary file 2 — LaTeX source files [file 41746_2022_592_MOESM2_ESM.zip › paper.tex]

\documentclass[journal,12pt,onecolumn]{article}

%\usepackage{nature}
%\usepackage{citesuppernumber}
%\usepackage{naturefem}
%https://www.nature.com/documents/npjchecklist.pdf

%From checklist: Double-spaced, single-column without justification and no footnotes
\usepackage{setspace} 
\doublespacing

%From email: Please note that section numbers will not be retained in the typeset manuscript. Section numbers must be removed from the headings, and reference to section numbers in the main text must be changed to the heading title.
\usepackage{nameref} 
\setcounter{secnumdepth}{0} 


\usepackage{graphicx}
\usepackage{color}
%\usepackage{natbib}
\usepackage[superscript,biblabel]{cite}
\usepackage{url}
\definecolor{darkgreen}{rgb}{.0,.3,.3}
\usepackage[colorlinks,citecolor=darkgreen]{hyperref}

\usepackage{dblfloatfix}

%Not mentioned in checklist, only page numbers 
%\usepackage{lineno} 
%\linenumbers


\begin{document}
%From checklist: Double-spaced, single-column without justification and no footnotes
\raggedright 

\title{Machine learning for medical imaging: methodological failures and
recommendations for the future}


\author{Gaël Varoquaux $^{1,2,3}$ \and Veronika Cheplygina $^4$\\
$^1$ INRIA, France \\
$^2$ McGill University, Montreal, Canada\\
$^3$ Mila, Montreal, Canada\\
$^4$ IT University of Copenhagen, Denmark\\
\texttt{gael.varoquaux@inria.fr}, \texttt{vech@itu.dk}
}

%\author{
%    \IEEEauthorblockN{Gaël
%Varoquaux\IEEEauthorrefmark{1}\IEEEauthorrefmark{2}\IEEEauthorrefmark{3}, Veronika
%Cheplygina\IEEEauthorrefmark{4}}\\
%    \IEEEauthorblockA{\IEEEauthorrefmark{1}INRIA, France}\\
%    \IEEEauthorblockA{\IEEEauthorrefmark{2}McGill University, Montreal,
%Canada}\\
%    \IEEEauthorblockA{\IEEEauthorrefmark{3}Mila, Montreal, Canada}\\
%    \IEEEauthorblockA{\IEEEauthorrefmark{4}IT University of Copenhagen, Denmark}\\
%}

%\IEEEauthorblockA{\fbox{\parbox{0.90\linewidth}{\preprint{Disclaimer: this is a working paper, and represents research in progress. For missing references and other comments or questions, please email us at gael.varoquaux@inria.fr and vech@itu.dk}}}


% make the title area
\maketitle
%\IEEEpeerreviewmaketitle


\begin{abstract}
Research in computer analysis of medical images bears many promises
to improve patients' health. However, a number of systematic challenges
are slowing down the progress of the field, from limitations of the data,
such as biases, to research incentives, such as optimizing for publication.
In this paper we review roadblocks to developing and assessing methods.
Building our analysis on evidence from the literature and data
challenges, we show that at every step, potential biases can creep in. On
a positive note, we also discuss on-going efforts to counteract these problems. Finally we provide recommendations on how to further address these problems in the future. 
\end{abstract}


\section{Introduction}

\input{sec_0_intro}

\section{It's not all about larger datasets}\label{sec:sample_size}
%Datasets have been getting larger, but, there is not always improvement! 
\input{sec_0_samplesize}

\section{Data, an imperfect window on the clinic}\label{sec:data}

\subsection{Datasets may be biased: reflect an application only partly}
%OK, what if we have large datasets, are we done? 
\input{sec_1_bias}

\subsection{Dataset availability distorts research}
%What to work on for this paper?
\input{sec_1_disconnect}

\subsection{Let us build awareness of data limitations}
\input{sec_1_data_limitations}


%-----------------------------------------
\section{Evaluations that miss the target}\label{sec:evaluation}

\subsection{Evaluation error is often larger than algorithmic improvements}%
\label{sec:evalerror}%
\input{sec_2_evalerror}

\subsection{Improper evaluation procedures and leakage}%
\label{sec:leakage}%
\input{sec_2_validation}

\subsection{Metrics that do not reflect what we want}
\input{sec_2_metrics}

\subsection{Incorrectly chosen baselines}%
\label{sec:baselines}%
%What should I compare my method to?
\input{sec_2_baselines}

\subsection{Statistical significance not tested, or misunderstood}%
\label{sec:stat_test}%
%Now we got the performances on the test set, what can we conclude?
\input{sec_2_significance}


\subsection{Let us redefine evaluation}
\input{sec_2_redefine_eval}


%-----------------------------------------
\section{Publishing, distorted incentives}\label{sec:publishing}

\subsection{No incentive for clarity}
\input{sec_3_clarity}

\subsection{Optimizing for publication}\label{sec:optimizing_publication}
\input{sec_3_optimizing}

\subsection{Let us improve our publication norms}
\input{sec_3_improve_norms}

\section{Conclusions}

Despite great promises, the extensive research in medical applications of
machine learning seldom achieves a clinical impact.
%
Studying the academic literature and data-science challenges reveals
troubling trends: accuracy on diagnostic tasks progresses slower on
research cohorts that are closer to real-life settings; methods research
is often guided by dataset availability rather than clinical relevance;
many developments of model bring improvements smaller than the evaluation
errors.
%
We have surveyed challenges of clinical machine-learning research
that can explain these difficulties. 
%
The challenges start with the choice of datasets, plague model
evaluation, and are amplified by publication incentives.
%
Understanding these mechanisms enables us to suggest specific
strategies to improve the various steps of the research cycle, promoting
publications best practices
\cite{kakarmath2020best}. None of these strategies are
silver-bullet solutions. They rather require changing procedures, norms,
and goals. But implementing them will help fulfilling the promises of
machine-learning in
healthcare: better health outcomes for patients with less burden on the
care system.


\section*{Data availability}

For reproducibility, all data used in our analyses are available on \url{https://github.com/GaelVaroquaux/ml_med_imaging_failures}.

\section*{Code availability}

For reproducibility, all code for our analyses is available on \url{https://github.com/GaelVaroquaux/ml_med_imaging_failures}.

\section*{Competing Interests}

The authors declare that there are no competing interests.

\section*{Author Contribution}

Both VC and GV collected the data; conceived, designed, and performed the
analysis; reviewed the literature; and wrote the paper.

\section*{Acknowledgements}

We would like to thank Alexandra Elbakyan for help with the literature
review. We thank Pierre Dragicevic for providing feedback on early
versions of this manuscript, and Pierre Bartet for comments on the preprint. We also thank the reviewers, Jack Wilkinson
and Odd Erik Gundersen, for excellent comments which improved our
manuscript. GV acknowledges funding from grant ANR-17-CE23-0018,
DirtyData.


%\bibliographystyle{abbrv}
%\bibliographystyle{nature}
\bibliographystyle{naturemag}
\bibliography{bib_refs_public}


%From email: * Please remove the figures from the main manuscript text file. All figures must be uploaded as separate files for typesetting. To help ensure high production quality of figures, we encourage authors to upload figure files in vector file types, such as .eps, or .ai. Figures divided into parts should be labelled with a lowercase bold a, b, and so on.

\newpage
\section*{Figure Legends}
\input{sec_figures.tex}


\end{document}
