# Supplementary material for: Machine learning for medical imaging: methodological failures and recommendations for the future
Source: NPJ Digit Med. 2022 Apr 12;5:48. doi: 10.1038/s41746-022-00592-y (PMC9005663; doi:10.1038/s41746-022-00592-y)
Supplement: Supplementary file 2 — LaTeX source files [file 41746_2022_592_MOESM2_ESM.zip › sec_0_intro.tex]

Machine learning, the cornerstone of today's artificial intelligence (AI)
revolution, brings new promises to clinical practice with medical
images\cite{litjens2017survey,cheplygina2019not,zhou2020review}. For
example, to diagnose various conditions from medical images, machine
learning has been shown to perform on par with medical
experts\cite{liu2019comparison}. Software
applications are starting to be certified for clinical
use\cite{topol2019high,sendak2020path}. Machine learning may be the key
to realizing the vision of AI in medicine sketched several decades ago
\cite{schwartz1987artificial}.

The stakes are high, and there is a staggering amount of research on
machine learning for medical images. But this growth does not inherently lead to clinical
progress. The higher volume of research could be aligned with the
academic incentives rather than the needs of clinicians and patients. For
example, there can be an oversupply of papers showing state-of-the-art performance on benchmark data, but no practical improvement for the clinical problem. 
On the topic of machine learning for COVID, 
Robert \emph{et al}\cite{roberts2021common} reviewed 62 published studies, but found none
with potential for clinical use.  

In this paper, we explore avenues to improve clinical impact of machine
learning in medical imaging. After sketching the situation,
documenting uneven progress in Section \nameref{sec:sample_size}, we study a
number of failures frequent in medical imaging papers, at different steps of the ``publishing lifecycle'':
what data to use (Section \nameref{sec:data}), 
what methods to use and how to evaluate them (Section
\nameref{sec:evaluation}), and how to publish the results (Section \nameref{sec:publishing}).
In each section we first discuss the problems, supported with evidence
from previous research as well as our own analyses of recent papers. We then discuss a number of steps to
improve the situation, sometimes borrowed from related communities. We
hope that these ideas will help shape research practices that are even more
effective at addressing real-world medical challenges. 
