# Supplementary material for: Machine learning for medical imaging: methodological failures and recommendations for the future
Source: NPJ Digit Med. 2022 Apr 12;5:48. doi: 10.1038/s41746-022-00592-y (PMC9005663; doi:10.1038/s41746-022-00592-y)
Supplement: Supplementary file 2 — LaTeX source files [file 41746_2022_592_MOESM2_ESM.zip › sec_0_samplesize.tex]

The availability of large labeled datasets has enabled solving
difficult machine learning problems, such as natural image recognition in computer vision, where datasets can contain millions of images. As a
result, there is widespread hope that similar progress will happen in
medical applications, algorithm research should eventually solve a clinical problem posed as discrimination task. However, medical datasets are typically smaller, on the order of hundreds or thousands: \cite{willemink2020preparing} share a list of sixteen ``large open source medical imaging datasets'', with sizes ranging from 267 to 65\,000 subjects. Note that in medical imaging we refer to the number of subjects, but a subject may have multiple images, for example, taken at different points in time. For simplicity here we assume a diagnosis task with one image/scan per subject.  

Few clinical questions come as well-posed discrimination tasks that can
be naturally framed as machine-learning tasks. But, even for these,
larger datasets have to date not lead to the progress hoped for. One example is that of early diagnosis of Alzheimer's disease (AD), which
is a growing health burden due to the aging population. Early diagnosis
would open the door to early-stage interventions, most likely to be
effective. Substantial efforts have acquired large brain-imaging
cohorts of aging individuals at risk of developing AD,
on which early biomarkers can be developed using machine learning
\cite{mueller2005ways}. As a result, there have been steady increases in
the typical sample size of studies applying machine learning to develop
computer-aided diagnosis of AD, or its predecessor,
mild cognitive impairment. This growth is clearly visible in publications,
as on \autoref{fig:sample_size}a, a meta-analysis compiling
478 studies from 6 systematic reviews
\cite{dallora2017machine,arbabshirani2017single,liu2019comparison,sakai2019machine,wen2020convolutional,ansart2020predicting}.


However, the increase in data size (with the largest datasets containing over a thousand subjects) did not come with better diagnostic
accuracy, in particular for the most clinically relevant question,
distinguishing pathological versus stable evolution for patients with
symptoms of prodromal Alzheimer's (\autoref{fig:sample_size}b). Rather,
studies with larger sample sizes tend to report worse prediction
accuracy. This is worrisome, as these larger studies are closer to
real-life settings. On the other hand, research efforts across time did lead to
improvements even on large, heterogeneous cohorts
(\autoref{fig:sample_size}c), as studies published later show
improvements for large sample sizes (statistical analysis in
Supplementary Information). Current medical-imaging datasets
are much smaller than those that brought
breakthroughs in computer vision. Although a one-to-one comparison of sizes cannot be made, as computer vision datasets have many classes with high variation (compared to few classes with less variation in medical imaging), reaching better generalization
in medical imaging may require assembling significantly larger datasets,
while avoiding biases created by opportunistic data collection, as
described below.
