# Supplementary material for: Machine learning for medical imaging: methodological failures and recommendations for the future
Source: NPJ Digit Med. 2022 Apr 12;5:48. doi: 10.1038/s41746-022-00592-y (PMC9005663; doi:10.1038/s41746-022-00592-y)
Supplement: Supplementary file 2 — LaTeX source files [file 41746_2022_592_MOESM2_ESM.zip › sec_1_bias.tex]

Available datasets only partially reflect the clinical situation for a
particular medical condition, leading to dataset bias\cite{torralba2011unbiased}. As an example, a dataset collected as part of a population study might have different characteristics that people who are referred to the hospital for treatment (higher incidence of a disease). As the researcher may be unaware of the corresponding dataset bias is can lead to important that shortcomings of the study. Dataset bias occurs when the data used to build the decision model
(the training data), has a different distribution than the data
on which it should be applied\cite{dockes2021preventing} (the test data).  
To assess clinically-relevant predictions, the test data must match the 
actual target population, rather than be a random subset of the same data
pool as the train data, the common practice in machine-learning studies.
With such a mismatch, algorithms which score high in
benchmarks can perform poorly in real world scenarios\cite{zendel2017good}. 
In medical imaging, dataset bias has been demonstrated in
chest X-rays\cite{pooch2019can,zech2018variable,larrazabal2020gender},
retinal imaging\cite{tasdizen2018improving},
brain imaging\cite{wachinger2021detect,ashraf2018learning},
histopathology\cite{yu2018classify}, or
dermatology\cite{abbasi2020risk}.
Such biases are revealed by training and testing a model across datasets from different sources, and observing a performance drop across sources. 

There are many potential sources of dataset bias in medical imaging,
introduced at different phases of the modeling
process\cite{suresh2019framework}. First, a cohort may not appropriately represent the range of possible patients and symptoms, a bias sometimes called \emph{spectrum bias}\cite{park2018methodologic}. 
A detrimental consequence is that model performance can be overestimated for different groups, for example between male and female
individuals\cite{abbasi2020risk,larrazabal2020gender}. Yet medical imaging
publications do not always report the demographics of the
data.%

Imaging devices or procedures may lead to specific measurement biases.
A bias particularly harmful to clinically relevant automated diagnosis is when the data capture medical interventions. For instance,
on chest X-ray datasets, images for the
``pneumothorax'' condition sometimes show a chest drain, which is a
treatment for this condition, and which would not yet be present before
diagnosis\cite{oakden2020hidden}. Similar spurious correlations can appear in skin lesion images
due to markings placed by dermatologists next to the lesions\cite{winkler2019association}.

Labeling errors can also introduce biases. Expert human annotators may
have systematic biases in the way they assign different
labels\cite{joskowicz2019inter}, and it is seldom possible to
compensate with multiple annotators. Using automatic methods to
extract labels from patient reports can also lead to systematic errors\cite{oakden2019exploring}. For example, a report on a follow-up scan
that does not mention previously-known findings, can lead to an
incorrect ``negative'' labels.
