# Supplementary material for: Machine learning for medical imaging: methodological failures and recommendations for the future
Source: NPJ Digit Med. 2022 Apr 12;5:48. doi: 10.1038/s41746-022-00592-y (PMC9005663; doi:10.1038/s41746-022-00592-y)
Supplement: Supplementary file 2 — LaTeX source files [file 41746_2022_592_MOESM2_ESM.zip › sec_1_data_limitations.tex]

Addressing such problems arising from the data requires critical thinking
about the choice of datasets, 
at the project level, i.e. which datasets to select for a study or a
challenge, and at a broader level, i.e. which datasets we work on as a community. 

At the project level, the choice of the dataset will influence the models
trained on the data, and the conclusions we can draw from the results. An
important step is using datasets from multiple sources, or creating
robust datasets from the start when
feasible\cite{willemink2020preparing}. However, existing datasets can
still be critically evaluated for dataset
bias\cite{rabanser2018failing}, hidden subgroups of
patients\cite{oakden2020hidden}, or mislabeled
instances\cite{radsch2020radiologist}. 
A checklist for such
evaluation on computer vision datasets is presented in Zendel \emph{et
al}\cite{zendel2017good}. When problems are discovered, relabeling a subset
of the data can be a worthwhile investment\cite{beyer2020done}. 

At the community level, we should foster understanding of
the datasets' limitations. Good documentation of datasets
should describe their characteristics and
data collection\cite{datasheets2018}. Distributed models
should detail their limitations and the choices made to train them\cite{mitchell2019model}.

Meta-analyses which look at evolution of dataset use in different areas are another way to reflect on current research efforts.
For example, a survey of crowdsourcing in medical
imaging\cite{orting2019survey} shows a different distribution of
applications than surveys focusing on machine learning\cite{litjens2017survey,cheplygina2019not}. Contrasting 
more clinically-oriented venues to more technical venues can reveal
opportunities for machine learning research. 
