# Supplementary material for: Machine learning for medical imaging: methodological failures and recommendations for the future
Source: NPJ Digit Med. 2022 Apr 12;5:48. doi: 10.1038/s41746-022-00592-y (PMC9005663; doi:10.1038/s41746-022-00592-y)
Supplement: Supplementary file 2 — LaTeX source files [file 41746_2022_592_MOESM2_ESM.zip › sec_1_disconnect.tex]

The availability of datasets can influence which applications are studied more extensively. A striking example can be seen in two applications of oncology: detecting lung nodules, and detecting breast tumors in radiological images. Lung datasets are widely available on Kaggle or
\url{grand-challenge.org}, contrasted with (to our knowledge) only one
challenge focusing on mammograms. We look at the popularity of these topics, here defined by the fraction of papers focusing on lung or breast imaging, either in literature on general medical oncology, or literature on AI. In medical oncology this fraction is relatively constant across time for both lung and breast imaging, but in the AI literature 
lung imaging publications show a substantial increase in
2016 (Figure~\ref{fig:publications}, methodological details in Supplementary Information
\nameref{sec:popularity}). We suspect that the Kaggle lung challenges
published around that time contributed to this disproportional increase. A similar point on dataset trends has been made throughout the history of machine learning in general\cite{langley2011changing}.
