# Supplementary material for: Machine learning for medical imaging: methodological failures and recommendations for the future
Source: NPJ Digit Med. 2022 Apr 12;5:48. doi: 10.1038/s41746-022-00592-y (PMC9005663; doi:10.1038/s41746-022-00592-y)
Supplement: Supplementary file 2 — LaTeX source files [file 41746_2022_592_MOESM2_ESM.zip › sec_2_baselines.tex]

Developing new algorithms builds upon comparing these to baselines.
However, if these baselines are poorly chosen, the reported
improvement may be misleading. 

Baselines may not properly account for recent progress,
as revealed in machine-learning applications to
healthcare\cite{bellamy2020evaluating}, but also other applications of machine learning\cite{oliver2018realistic,dacrema2019really,musgrave2020metric}. 

Conversely, one should not forget simple approaches effective
for the problem at hand. For example, Wen \emph{et al}\cite{wen2020convolutional} show
that convolutional neural networks do not outperform support vector
machines for Alzheimer's disease diagnosis from brain imaging. 

Finally, minute implementation details of algorithms
may be important and many are not aware of implementation factors\cite{pham2020problems}.
