# Supplementary material for: Machine learning for medical imaging: methodological failures and recommendations for the future
Source: NPJ Digit Med. 2022 Apr 12;5:48. doi: 10.1038/s41746-022-00592-y (PMC9005663; doi:10.1038/s41746-022-00592-y)
Supplement: Supplementary file 2 — LaTeX source files [file 41746_2022_592_MOESM2_ESM.zip › sec_2_evalerror.tex]

Research on methods often focuses on outperforming other algorithms
on benchmark datasets. But too strong a focus on benchmark
performance can lead to
\emph{diminishing returns}, where increasingly large efforts achieve
smaller and smaller performance gains. Is this also visible in
the development of machine learning in medical imaging?

We studied performance improvements in 8 Kaggle medical-imaging
challenges, 5 on detection of diagnosis of diseases and
3 on image segmentation (details in Supplementary Information).
We use the differences in algorithms performance between the public and
private leaderboards (two test sets used in the challenge) to quantify
the \emph{evaluation noise} --the spread of performance differences between the
public and private test sets--, in Figure~\ref{fig:kaggle}. We compare its distribution to the \emph{winner gap} -- the difference in
performance between the best algorithm, and the ``top 10\%'' algorithm. 

Overall, 6 of the 8 challenges are in the diminishing returns
category. For 5 challenges --lung cancer, schizophrenia, prostate cancer
diagnosis and intracranial hemorrhage detection--, the evaluation noise is worse than the winner gap. In other words, the gains made by the top 10\% of methods are smaller than the expected noise when evaluating a method.

For another challenge, pneumothorax
segmentation, the performance on the private set is worse than on the
public set, revealing an overfit larger than the winner gap. Only two
challenges (covid\,19 abnormality and nerve segmentation) display a winner
gap larger than the evaluation noise, meaning that the winning method made substantial improvements compared to the 10\% competitor.
