# Supplementary material for: Machine learning for medical imaging: methodological failures and recommendations for the future
Source: NPJ Digit Med. 2022 Apr 12;5:48. doi: 10.1038/s41746-022-00592-y (PMC9005663; doi:10.1038/s41746-022-00592-y)
Supplement: Supplementary file 2 — LaTeX source files [file 41746_2022_592_MOESM2_ESM.zip › sec_2_metrics.tex]

Evaluating models requires choosing a suitable metric. However, our
understanding of ``suitable'' may change over time. For example, an
image similarity metric which was widely used to evaluate image
registration algorithms, was later shown to be ineffective as scrambled
images could lead to high scores\cite{rohlfing2011image}. 

In medical image segmentation, Maier-Hein \emph{et ak}\cite{maierhein2018rankings} review 150
challenges and show that the typical metrics used to rank algorithms are
sensitive to different variants of the same metric, casting doubt on the
objectivity of any individual ranking.

Important metrics may be missing from evaluation. Next to typical
classification metrics (sensitivity, specificity, area under the curve),
several authors argue for a calibration metric that compares the
predicted and observed probabilities\cite{park2018methodologic,van2019calibration}. 

Finally, the metrics used may not be synonymous with practical
improvement\cite{wagstaff2012machine,shankar2020evaluating}. For
example, typical metrics in
computer vision do not reflect important aspects of image
recognition, such as robustness to out-of-distribution examples\cite{shankar2020evaluating}.
Similarly, in medical imaging, improvements in traditional
metrics may not necessarily translate to different clinical
outcomes, e.g. robustness may be more important than an accurate
delineation in a segmentation application.
