# Supplementary material for: Machine learning for medical imaging: methodological failures and recommendations for the future
Source: NPJ Digit Med. 2022 Apr 12;5:48. doi: 10.1038/s41746-022-00592-y (PMC9005663; doi:10.1038/s41746-022-00592-y)
Supplement: Supplementary file 2 — LaTeX source files [file 41746_2022_592_MOESM2_ESM.zip › sec_2_redefine_eval.tex]

\paragraph{Higher standards for benchmarking}

Good machine-learning benchmarks are difficult.
We compile below several recognized best practices for medical machine learning evaluation\cite{park2018methodologic,poldrack2020establishment,norgeot2020minimum,drummond2006machine}:
\begin{itemize}

\item Safeguarding from data leakage by separating out all test data from
the start, before any data transformation.

\item A documented way of selecting model hyper-parameters (including
architectural parameters for neural networks, the use of additional (unlabeled) dataset or transfer learning\cite{cheplygina2019not}), without ever using data
from the test set.

\item
Enough data in the test set to bring statistical power, at least
several hundreds samples, ideally thousands or
more\cite{willemink2020preparing}, and confidence intervals on the
reported performance metric -- see Supplementary Information. In general, more research on appropriate sample sizes for machine learning studies would be helpful. 

\item Rich data to represent the diversity of patients and disease heterogeneity, ideally multi-institutional data including all relevant
patient demographics and disease state, with explicit inclusion criteria;
other cohorts with different recruitment go the extra mile to establish
external validity\cite{steyerberg2016prediction,woo2017building}.

\item Strong baselines that reflect the state of the art of
machine-learning research, but also historical
solutions including clinical methodologies not necessarily relying on medical imaging. 

\item A discussion the variability of the results due to
arbitrary choices (random seeds) and data sources with an eye on
statistical significance 
 -- see Supplementary Information.

\item Using different quantitative metrics to capture the different
aspects of the clinical problem and relating them to relevant clinical
performance metrics. In particular, the potential health benefits from a
detection of the outcome of interest should be used to choose the right
trade off between false detections and misses\cite{vancalster2018reporting}.

\item Adding qualitative accounts and involving groups that will be most affected by the application in the metric design\cite{thomas2020problem}.

\end{itemize}


\paragraph{More than beating the benchmark}

Even with proper validation and statistical
significance testing, measuring a tiny improvement on a benchmark is
seldom useful. Rather, one view is that, beyond rejecting a null,
a method should be accepted based on evidence that
it brings a sizable improvement upon the existing solutions. This type of
criteria is related to \emph{superiority
tests} sometimes used in clinical trials\cite{committee2001points,dagostino2003noninferiority,christensen2007methodology}.
These tests are easy to implement in predictive modeling benchmarks, as
they amount to comparing the observed improvement to
variation of the results due to arbitrary choices such as data sampling or random seeds\cite{bouthillier2021accounting}.

Organizing blinded
challenges, with a hidden test set, mitigate the winner's curse. But to
bring progress, challenges should not only focus on the winner. Instead,
more can be learned by comparing the competing methods and
analyzing the determinants of success, as well as failure cases.

\paragraph{Evidence-based medicine good practices}

A machine-learning algorithm deployed in clinical practice is a health
intervention. There is a well-established practice to evaluate the impact
of health intervention,
building mostly on randomized clinical trials\cite{hendriksen2013diagnostic}.
%
These require actually modifying patients' treatments and thus should be
run only after thorough evaluation on historical data.

A solid trial evaluates a well-chosen measure of patient health outcome,
as opposed to predictive performance of an algorithm. Many indirect
mechanisms may affect this outcome, including how the full care processes
adapts to the computer-aided decision. For instance, a positive
consequence of even imperfect predictions may be reallocating human
resources to complex cases. But a negative consequence may be
over-confidence leading to an increase in diagnostic errors. Cluster
randomized trials can account for how modifications at the level of care
unit impact the individual patient: care units, rather than individuals
are randomly allocated to receive the intervention (the machine learning
algorithm)\cite{campbell2004consort}. 
%
Often, double blind is impossible: the care provider is aware of which
arm of the study is used, the baseline condition or the system evaluated.
Providers' expectations can contribute to the success of a
treatment, for instance via indirect placebo or nocebo effects\cite{blasini2018role}, making objective evaluation of the health
benefits challenging, if these are small.
