# Supplementary material for: Machine learning for medical imaging: methodological failures and recommendations for the future
Source: NPJ Digit Med. 2022 Apr 12;5:48. doi: 10.1038/s41746-022-00592-y (PMC9005663; doi:10.1038/s41746-022-00592-y)
Supplement: Supplementary file 2 — LaTeX source files [file 41746_2022_592_MOESM2_ESM.zip › sec_2_significance.tex]

Experimental results are by nature noisy: results may
depend on which specific samples were used to train the models, the
random initializations, small differences in
hyper-parameters\cite{bouthillier2021accounting}.
However, benchmarking predictive
models currently lacks well-adopted statistical good practices to
separate out noise from generalizable findings.

A first, well-documented, source of brittleness arises from 
machine-learning experiments with too small sample
sizes\cite{varoquaux2018cross}. Indeed, testing
predictive modeling requires many samples, more than conventional
inferential studies, else the measured prediction accuracy may be a
distant estimation of real-life performance.
Sample sizes are growing, albeit slowly\cite{szucs2020sample}. On a
positive note, a meta-analysis of public
vs private leaderboards on Kaggle\cite{roelofs2019meta} suggests that overfitting is less of an issue with ``large enough'' test
data (at least several thousands).  
%

Another challenge is that strong validation of a method requires it to be
robust to details of the data. Hence validation should go beyond
a single dataset, and rather strive for statistical
consensus across multiple datasets\cite{demsar2006statistical}.
Yet, the corresponding statistical procedures require dozens of datasets to
establish significance and are seldom used in practice.
%
Rather, medical imaging research often reuses the same datasets across
studies, which raises the risk of finding an algorithm that performs well
by chance, in an implicit multiple comparison
problem\cite{thompson2020meta}.

But overall medical imaging research seldom analyzes how likely
empirical results are to be due to chance: only 6\% of segmentation
challenges surveyed\cite{maierhein2018winner}, and 15\% out of 410
popular computer science papers published by ACM used
a statistical test\cite{cockburn2020threats}.

However, null-hypothesis tests are often misinterpreted\cite{gigerenzer2018statistical}, with two notable challenges:
\emph{1)} the lack of statistically significant results
does not demonstrate the absence of effect, and \emph{2)} any trivial
effect can be significant given enough data\cite{benavoli2016should,berrar2017confidence}.
For these reasons, Bouthiellier \emph{et al}\cite{bouthillier2019unreproducible} recommend to
replace traditional null-hypothesis testing by \emph{superiority testing}, testing
that the improvement is above a given threshold. 
