# Supplementary material for: Machine learning for medical imaging: methodological failures and recommendations for the future
Source: NPJ Digit Med. 2022 Apr 12;5:48. doi: 10.1038/s41746-022-00592-y (PMC9005663; doi:10.1038/s41746-022-00592-y)
Supplement: Supplementary file 2 — LaTeX source files [file 41746_2022_592_MOESM2_ESM.zip › sec_2_validation.tex]

Unbiased evaluation of model performance relies on training and testing the models with independent sets of data\cite{poldrack2020establishment}.
However incorrect implementations of this procedure can easily leak information,
leading to overoptimistic results. For example some studies classifying ADHD
based on brain imaging have engaged in circular analysis
\cite{pulini2019classification}, performing feature
selection on the full dataset, before cross-validation. Another
example of leakage arises when repeated measures of an individual are
split across train and test set, the algorithm then learning to recognize
the individual patient rather than markers of a condition\cite{saeb2017need}.

A related issue, yet more difficult to detect, is what we call
``overfitting by observer'': even when using cross-validation, overfitting may still occur by the
researcher adjusting the method to improve the
observed cross-validation performance, which essentially includes the
test folds into the validation set of the model. Skocik \emph{et
al}\cite{skocik2016tried} provide an illustration of this phenomenon by showing how by adjusting the model this way can lead to better-than-random cross-validation performance for randomly generated data. This can
explain some of the overfitting visible in challenges (Section
\nameref{sec:evalerror}), though with challenges a private test set reveals
the overfitting, which is often not the case for published studies. Another recommendation for challenges would be to hold out several datasets (rather than a part of the same dataset), as is for example done in the Decathlon challenge \cite{simpson2019large}. 
