# Supplementary material for: Machine learning for medical imaging: methodological failures and recommendations for the future
Source: NPJ Digit Med. 2022 Apr 12;5:48. doi: 10.1038/s41746-022-00592-y (PMC9005663; doi:10.1038/s41746-022-00592-y)
Supplement: Supplementary file 2 — LaTeX source files [file 41746_2022_592_MOESM2_ESM.zip › sec_3_clarity.tex]

The publication process does not create incentives for clarity. Efforts
to impress may give rise to unnecessary ``mathiness'' of papers or suggestive
language\cite{lipton2019troubling} (such as ``human-level performance''). 

Important details may be omitted, from ablation
experiments showing what part of the method drives
improvements\cite{lipton2019troubling}, to reporting how algorithms
were evaluated in a challenge\cite{maierhein2018rankings}. This in turn
undermines reproducibility: being able to reproduce the exact
results or even draw the same conclusions\cite{tatman2018practical,gundersen2018state}.   
