# Supplementary material for: Machine learning for medical imaging: methodological failures and recommendations for the future
Source: NPJ Digit Med. 2022 Apr 12;5:48. doi: 10.1038/s41746-022-00592-y (PMC9005663; doi:10.1038/s41746-022-00592-y)
Supplement: Supplementary file 2 — LaTeX source files [file 41746_2022_592_MOESM2_ESM.zip › sec_3_improve_norms.tex]

Fortunately there are various alleys to improve reporting and
transparency. For instance, the growing set of open datasets could be
leveraged for collaborative work beyond the capacities of a single
team\cite{kellmeyer2017ethical}. 
%
The set of metrics studied could then be broadened, shifting the
publication focus away from a single-dimension benchmark. More metrics
can indeed help understanding a method's strengths and weaknesses\cite{japkowicz2015performance,santafe2015dealing,pulini2019classification},
exploring for instance calibration metrics\cite{park2018methodologic,han2016develop,van2019calibration} or
learning curves\cite{richter2020sample}. 
%
The medical-research literature has several reporting guidelines for
prediction studies\cite{collins2015transparent,wolff2019probast,norgeot2020minimum}.
They underline many points raised in previous sections: reporting on how
representative the study sample is, on the separation between train and
test data, on the motivation for the choice of outcome, evaluation
metrics, and so forth. Unfortunately, algorithmic research in medical imaging seldom refers
to these guidelines.

Methods should be studied on more than prediction performance: 
reproducibility\cite{gundersen2018state}, carbon
footprint\cite{henderson2020towards}, or a broad evaluation of
costs should be put in perspective with
the real-world patient outcomes, from a putative clinical use of the algorithms\cite{bowen2015increasing}. 

Preregistration or
registered reports can bring more robustness and trust: the motivation
and experimental setup of a paper are to be reviewed before empirical
results are available, and thus the paper is
be accepted before the experiments are run\cite{chambers2015registered}. Translating this idea to
machine learning faces the challenge that new data is seldom acquired in
a machine learning study, yet it would bring sizeable benefits\cite{forde2019scientific,cockburn2020threats}. 
 
More generally, accelerating the progress in science calls for
accepting that some published findings are sometimes
wrong\cite{firestein2015failure}. Popularizing different types of
publications may help, for example publishing negative
results\cite{borji2018negative}, replication
studies\cite{voets2018replication},
commentaries\cite{wilkinson2020time} and reflections on the field\cite{drummond2006machine} or the
recent NeurIPS Retrospectives workshops. Such initiatives should ideally
be led by more established academics, and be welcoming of
newcomers\cite{whitaker2020bropenscience}. 


%More discussion in papers! 
%documenting code~\cite{lee2018ten}
