# Supplementary material for: Machine learning for medical imaging: methodological failures and recommendations for the future
Source: NPJ Digit Med. 2022 Apr 12;5:48. doi: 10.1038/s41746-022-00592-y (PMC9005663; doi:10.1038/s41746-022-00592-y)
Supplement: Supplementary file 2 — LaTeX source files [file 41746_2022_592_MOESM2_ESM.zip › sec_3_optimizing.tex]

As researchers our goal should be to solve scientific
problems. Yet, the reality of the culture we exist in can distort this
objective. Goodhart's law summarizes well the problem:
\emph{when
a measure becomes a target, it ceases to be a good measure}. As our
academic incentive system is based publications, it
erodes their scientific content via Goodhart's law.

Methods publication are selected for their novelty.
Yet, comparing 179 classifiers on 121 datasets shows no
statistically significant differences between the top
methods \cite{fernandez-delgado2014do}.
In order to sustain novelty,
researchers may be introducing unnecessary complexity into the methods,
that do not improve their prediction but rather
contribute to technical debt, making
systems harder to maintain and deploy\cite{sculley2015hidden}.  

Another metric emphasized is obtaining ``state-of-the-art''
results, which leads to several of the evaluation problems outlined in
Section~\nameref{sec:evaluation}.  The pressure to publish ``good'' results
can aggravate methodological loopholes\cite{ioannidis2005most}, for
instance gaming the evaluation in machine
learning\cite{teney2020value}. It is then all too appealing to find
after-the-fact theoretical justifications of positive yet fragile
empirical findings. This phenomenon, known as \emph{HARKing}
(hypothesizing after the results are known)\cite{kerr1998harking}, has been documented in machine
learning\cite{gencoglu2019hark} and computer science in
general\cite{cockburn2020threats}.

Finally, the selection of publications creates the so-called ``file
drawer problem''\cite{rosenthal1979file}: positive results, some due to
experimental flukes, are more likely to be published than corresponding
negative findings. For example,
in
410 most downloaded papers from the ACM, 97\% of the papers which used
significance testing had a finding with p-value of less than 0.05 \cite{cockburn2020threats}. It seems highly unlikely that only 3\% of the initial working hypotheses --even for impactful work-- turned out not confirmed.
