# Supplementary material for: Machine learning for medical imaging: methodological failures and recommendations for the future
Source: NPJ Digit Med. 2022 Apr 12;5:48. doi: 10.1038/s41746-022-00592-y (PMC9005663; doi:10.1038/s41746-022-00592-y)
Supplement: Supplementary file 2 — LaTeX source files [file 41746_2022_592_MOESM2_ESM.zip › sec_figures.tex]

%%%%%%%%%%%%%%%%%%%%%%%% Figure 1
\begin{figure*}[!h]
    \includegraphics[width=\linewidth]{figures/alzheimer_fig}%
    \caption{\textbf{Larger brain-imaging datasets are not enough for
better machine-learning diagnosis of Alzheimer's}. A meta-analysis across 6
review papers, covering more than 500 individual publications. The
machine-learning problem is typically formulated as distinguishing
various related clinical conditions, Alzheimer's Disease (AD), Healthy
Control (HC), and Mild Cognitive Impairment, which can signal prodromal
Alzheimer's. Distinguishing progressive mild cognitive impairment (pMCI)
from stable mild cognitive impairment (sMCI) is the most relevant
machine-learning task from the clinical standpoint.
\textbf{a.} Reported sample size as a function of the publication year of a study.
\textbf{b.} Reported prediction accuracy as a function of the number of subjects in a study.
\textbf{c.} Same plot distinguishing studies published in different years.
}
    \label{fig:sample_size}
\end{figure*}

%%%%%%%%%%%%%%%%%%%%%%% Figure 2
\begin{figure}[!h]
%\begin{minipage}{.4\linewidth}
    \caption{\textbf{Differences between relative popularity of applications.} We show the
percentage of papers on lung cancer (in blue) vs breast cancer (in red),
relative to all papers within two fields: medical oncology (solid line)
and AI (dotted line). Details on how the papers are selected are given in
the Supplementary Information). The percentages are relatively constant, except
lung cancer in AI, which shows an increase after 2016.}
    \label{fig:publications}
%\end{minipage}%
%\hfill%
%\begin{minipage}{.5\linewidth}
%    \centering
%    \includegraphics[width=.9\columnwidth]{figures/publication_counts.pdf}
%\end{minipage}%
\end{figure}


\begin{figure}[!h]
%\begin{minipage}{.33\linewidth}
    \caption{\textbf{Kaggle challenges: shifts from public to private
set compared to improvement across the top 10\% models} on eight
medical-imaging challenges with significant incentives. The blue violin
plot shows the \emph{evaluation noise} -- the distribution of differences between public and private
leaderboards. A systematic shift between public and private set  (positive means that the private leaderboard is better than the public 
leaderboard) indicates
overfitting or dataset bias. The width of this distribution shows how noisy the evaluation is, or how representative the public score is for the private score. 
%
The brown bar is the \emph{winner gap}, the improvement between the top-most model (the winner) and
the 10\% best model. It is interesting to compare this improvement to the
shift and width in the difference between the public and private sets: if the winner gap is smaller, the 10\% best models reached diminishing returns and did not
lead to a actual improvement on new data.
}
\label{fig:kaggle}
%\end{minipage}%
%\hfill%
%\begin{minipage}{.54\linewidth}
%    \includegraphics[width=\linewidth]{figures/kaggle_fig}
%\end{minipage}%
\end{figure}
