# Supplementary material for: Machine learning for medical imaging: methodological failures and recommendations for the future
Source: NPJ Digit Med. 2022 Apr 12;5:48. doi: 10.1038/s41746-022-00592-y (PMC9005663; doi:10.1038/s41746-022-00592-y)
Supplement: Supplementary file 2 — LaTeX source files [file 41746_2022_592_MOESM2_ESM.zip › supplementary_information.tex]

\documentclass[journal,12pt,onecolumn]{article}

%\usepackage{nature}
%\usepackage{citesuppernumber}
%\usepackage{naturefem}
%https://www.nature.com/documents/npjchecklist.pdf

%From checklist: Double-spaced, single-column without justification and no footnotes
\usepackage{setspace} 
\doublespacing

%From email: Please note that section numbers will not be retained in the typeset manuscript. Section numbers must be removed from the headings, and reference to section numbers in the main text must be changed to the heading title.
\usepackage{nameref} 
\setcounter{secnumdepth}{0} 


\usepackage{graphicx}
\usepackage{color}
%\usepackage{natbib}
\usepackage[superscript,biblabel]{cite}
\usepackage{url}
\definecolor{darkgreen}{rgb}{.0,.3,.3}
\usepackage[colorlinks,citecolor=darkgreen]{hyperref}

\usepackage{dblfloatfix}

%Not mentioned in checklist, only page numbers 
%\usepackage{lineno} 
%\linenumbers


\begin{document}
%From checklist: Double-spaced, single-column without justification and no footnotes
\raggedright 

\title{Supplementary information to: Machine learning for medical
imaging: methodological failures and recommendations for the future}


\author{Gaël Varoquaux $^{1,2,3}$ \and Veronika Cheplygina $^4$\\
$^1$ INRIA, France \\
$^2$ McGill University, Montreal, Canada\\
$^3$ Mila, Montreal, Canada\\
$^4$ IT University of Copenhagen, Denmark\\
\texttt{gael.varoquaux@inria.fr}, \texttt{vech@itu.dk}
}

%\author{
%    \IEEEauthorblockN{Gaël
%Varoquaux\IEEEauthorrefmark{1}\IEEEauthorrefmark{2}\IEEEauthorrefmark{3}, Veronika
%Cheplygina\IEEEauthorrefmark{4}}\\
%    \IEEEauthorblockA{\IEEEauthorrefmark{1}INRIA, France}\\
%    \IEEEauthorblockA{\IEEEauthorrefmark{2}McGill University, Montreal,
%Canada}\\
%    \IEEEauthorblockA{\IEEEauthorrefmark{3}Mila, Montreal, Canada}\\
%    \IEEEauthorblockA{\IEEEauthorrefmark{4}IT University of Copenhagen, Denmark}\\
%}

%\IEEEauthorblockA{\fbox{\parbox{0.90\linewidth}{\preprint{Disclaimer: this is a working paper, and represents research in progress. For missing references and other comments or questions, please email us at gael.varoquaux@inria.fr and vech@itu.dk}}}


% make the title area
\maketitle
%\IEEEpeerreviewmaketitle


\section{Testing procedures for predictive models}\label{sec:testing_ml}

\input{appendix_testing.tex}

\section{Brain imaging biomarkers meta-analysis}\label{sec:metaanalysis}

\input{appendix_metanalysis.tex}

\section{Literature popularity review methods}\label{sec:popularity}

\input{appendix_popularity.tex}

\section{Included Kaggle challenges}\label{sec:challenges}

\input{appendix_challenges.tex}

\bibliographystyle{naturemag}
\bibliography{bib_refs_public}

\end{document}
