# Supplementary material for: Machine learning for medical imaging: methodological failures and recommendations for the future
Source: NPJ Digit Med. 2022 Apr 12;5:48. doi: 10.1038/s41746-022-00592-y (PMC9005663; doi:10.1038/s41746-022-00592-y)
Supplement: Supplementary file 2 — LaTeX source files [file 41746_2022_592_MOESM2_ESM.zip › xc.sty]

\NeedsTeXFormat{LaTeX2e}
\ProvidesPackage{xc}
         [2011/09/02 v0.1 eXternal Citations (DPC+EG)]
\def\externalcitedocument{\@ifnextchar[\XC@{\XC@[]}}
\def\XC@[#1]#2{{%
  \makeatletter
  \def\XC@prefix{#1}%
  \XC@next#2.aux\relax\\}}
\def\XC@next#1\relax#2\\{%
  \edef\XC@list{#2}%
  \XC@loop{#1}}
\def\XC@aux{%
  \ifx\XC@list\@empty\else\expandafter\XC@explist\fi}

\def\XC@explist{\expandafter\XC@next\XC@list\\}
\def\XC@loop#1{\openin\@inputcheck#1\relax
  \ifeof\@inputcheck
    \PackageWarning{xc}{^^JNo file #1^^JLABELS NOT IMPORTED.^^J}%
    \expandafter\XC@aux
  \else
    \PackageInfo{xc}{IMPORTING LABELS FROM #1}%
    \expandafter\XC@read\fi}
\def\XC@read{%
  \read\@inputcheck to\XC@line
  \expandafter\XC@test\XC@line...\XC@}
\long\def\XC@test#1#2#3#4\XC@{%
  \ifx#1\bibcite
    \bibcite{\XC@prefix#2}{#3}%
  \else\ifx#1\@input
     \edef\XC@list{\XC@list#2\relax}%
  \fi\fi
  \ifeof\@inputcheck\expandafter\XC@aux
  \else\expandafter\XC@read\fi}

\endinput
%%
%% End of file `xc.sty'.
